# Supplementary material for: Inhibition of CK1ε potentiates the therapeutic efficacy of CDK4/6 inhibitor in breast cancer
Source: Nat Commun. 2021 Sep 10;12:5386. doi: 10.1038/s41467-021-25700-6 (PMC8433397; doi:10.1038/s41467-021-25700-6)
Supplement: Supplementary file 3 — Supplementary Data 1 [file 41467_2021_25700_MOESM3_ESM.xlsx]

## Sheet: Supplementary Table 1
Supplementary Data 1. CRISPR/Cas9-mediated genetic screen results in MCF7 and MDA-MB-231 breast cancer cells
										pos.fdr	pos.rank	pos.goodsgrna	pos.lfc
id	num	neg.score	neg.p.value	neg.fdr	neg.rank	neg.goodsgrna	neg.lfc	pos.score	pos.p.value	0.999996	1186	0	-3.1563
CDK6	10	6.81e-17	4.17e-06	0.000707	1	10	-3.1563	1	1	0.999996	1185	0	-1.7545
CCND3	10	2.22e-15	4.17e-06	0.000707	2	10	-1.7545	1	1	0.999996	1184	0	-1.0572
E2F3	10	7.28e-11	4.17e-06	0.000707	3	10	-1.0572	1	1	0.999996	1183	0	-0.84421
CCNE1	10	2.76e-09	4.17e-06	0.000707	4	10	-0.84421	1	1	0.999996	1106	1	-0.78724
STAG2	10	3.45e-07	4.17e-06	0.000707	5	7	-0.78724	0.94332	0.97489	0.999996	1171	0	-1.2166
YAP1	10	1.1e-06	4.17e-06	0.000707	6	9	-1.2166	0.99835	0.99831	0.999996	1017	3	-0.41268
CDK5RAP1	10	1.75e-06	4.17e-06	0.000707	7	6	-0.41268	0.82414	0.93561	0.999996	920	3	-0.27385
AHR	10	3.24e-06	1.25e-05	0.001485	8	7	-0.27385	0.73505	0.89271	0.999996	450	4	-0.42353
MAPK14	10	3.67e-06	1.25e-05	0.001485	9	6	-0.42353	0.22385	0.49367	0.999996	991	2	-0.69009
RFWD2	10	3.89e-06	1.25e-05	0.001485	10	8	-0.69009	0.80553	0.9261	0.999996	1143	1	-0.73628
SKP2	10	4.8e-06	2.09e-05	0.00225	11	7	-0.73628	0.98505	0.98757	0.999996	1182	0	-0.65269
NIPBL	10	6.43e-06	3.76e-05	0.003713	12	10	-0.65269	0.99999	0.99999	0.999996	1174	0	-0.67714
PTPN1	10	7.93e-06	6.26e-05	0.005712	13	9	-0.67714	0.99892	0.99887	0.999996	1168	0	-0.44507
XPO7	10	1.06e-05	8.77e-05	0.006698	14	8	-0.44507	0.99775	0.99776	0.999996	632	1	-0.72685
CDK2	10	1.32e-05	9.6e-05	0.006698	15	9	-0.72685	0.421	0.699	0.999996	1181	0	-1.6353
CCND1	10	1.34e-05	9.6e-05	0.006698	16	10	-1.6353	0.99999	0.99999	0.999996	1176	0	-0.54945
BAZ1A	10	1.48e-05	9.6e-05	0.006698	17	8	-0.54945	0.9993	0.99925	0.999996	1167	0	-0.602
AUP1	10	1.98e-05	0.00014609	0.009626	18	8	-0.602	0.99749	0.99757	0.999996	1179	0	-0.61195
CCS	10	2.95e-05	0.00024627	0.015373	19	8	-0.61195	0.9998	0.99977	0.999996	1094	2	-1.1244
WWTR1	10	4.15e-05	0.00034645	0.020545	20	6	-1.1244	0.93396	0.9706	0.999996	1177	0	-0.52773
PPM1G	10	5.38e-05	0.00045498	0.025695	21	9	-0.52773	0.99955	0.99955	0.999996	936	2	-0.35445
FAM60A	10	7.65e-05	0.00062194	0.033528	22	5	-0.35445	0.75948	0.9038	0.999996	1150	1	-0.29879
N4BP1	10	8.78e-05	0.00072212	0.037236	23	8	-0.29879	0.99197	0.99193	0.999996	265	2	-0.3963
TM2D2	10	9.77e-05	0.00079726	0.038218	24	8	-0.3963	0.08998	0.27151	0.999996	1062	2	-0.36727
FRS3	10	9.94e-05	0.0008056	0.038218	25	6	-0.36727	0.89192	0.95451	0.999996	1105	1	-0.35169
ARMC8	10	0.00011802	0.00096422	0.043983	26	8	-0.35169	0.94254	0.97441	0.999996	717	1	-0.50987
CREB1	10	0.00012742	0.0010143	0.044554	27	8	-0.50987	0.51372	0.76797	0.999996	1071	1	-0.75871
SNAI1	10	0.00013652	0.0010894	0.046146	28	8	-0.75871	0.90078	0.95761	0.999996	1161	0	-0.66165
TRAF3	10	0.00014586	0.0011395	0.046603	29	8	-0.66165	0.99622	0.99629	0.999996	1077	2	-0.55524
DIDO1	10	0.00019577	0.0014902	0.058911	30	8	-0.55524	0.91099	0.96156	0.999996	1128	1	-0.18895
CTNNB1	10	0.00024914	0.0018241	0.069462	31	6	-0.18895	0.96873	0.98207	0.999996	1090	2	-0.029598
SRC	10	0.00026046	0.0018742	0.069462	32	5	-0.029598	0.92635	0.96751	0.999996	1097	2	-0.42089
GDF5	10	0.00029554	0.0021246	0.075568	33	7	-0.42089	0.93623	0.97156	0.999996	1125	1	-0.45243
PAK2	10	0.00030029	0.0021664	0.075568	34	8	-0.45243	0.96553	0.98135	0.999996	1023	1	-0.45823
TGFB3	10	0.00037389	0.0028426	0.095572	35	9	-0.45823	0.83989	0.9394	0.999996	760	3	-0.33867
MAP3K4	10	0.00038594	0.002901	0.095572	36	7	-0.33867	0.55928	0.80153	0.999996	1145	1	-0.74178
CMIP	10	0.00042614	0.0031598	0.101284	37	8	-0.74178	0.98916	0.98973	0.999996	596	1	-0.38363
WASL	10	0.00045286	0.0033602	0.104872	38	8	-0.38363	0.37117	0.66166	0.999996	1180	0	-0.38746
PSENEN	10	0.00047633	0.0034687	0.105484	39	7	-0.38746	0.99981	0.99977	0.999996	621	3	-0.18267
DNTTIP1	10	0.00053423	0.0039278	0.11646	40	5	-0.18267	0.41079	0.69165	0.999996	853	1	-0.70544
SRF	10	0.00064029	0.004579	0.132456	41	8	-0.70544	0.64751	0.85277	0.999996	1100	2	-0.31743
NCKAP1	10	0.00076379	0.0052886	0.14934	42	7	-0.31743	0.9387	0.97279	0.999996	1169	0	-0.57635
TMEM39A	10	0.00086814	0.0059565	0.164287	43	7	-0.57635	0.998	0.99804	0.999996	716	1	-0.37716
PPM1A	10	0.00097092	0.0064156	0.17293	44	7	-0.37716	0.51134	0.76635	0.999996	839	2	-0.40903
ACTR2	10	0.0011092	0.0072671	0.188011	45	5	-0.40903	0.63531	0.84726	0.999996	832	1	-0.56826
ACTR3	10	0.0011946	0.0077179	0.190689	46	7	-0.56826	0.6293	0.84455	0.999996	550	4	-0.34161
EP300	10	0.0012146	0.0078348	0.190689	47	6	-0.34161	0.32059	0.61047	0.999996	1157	0	-0.65993
HUWE1	10	0.0012212	0.0078932	0.190689	48	8	-0.65993	0.99386	0.99384	0.999996	1002	1	-0.52662
RRM2	10	0.0012612	0.0080769	0.190689	49	6	-0.52662	0.8106	0.92856	0.999996	1005	1	-0.39458
ADRM1	10	0.0013059	0.0083524	0.190689	50	7	-0.39458	0.81186	0.92919	0.999996	1173	0	-0.34746
CYLD	10	0.0013079	0.0083607	0.190689	51	8	-0.34746	0.99866	0.99861	0.999996	1147	1	-0.35734
CYB5R4	10	0.001411	0.0089785	0.198419	52	8	-0.35734	0.99024	0.99046	0.999996	1178	0	-0.41742
BIRC2	10	0.0014729	0.0093792	0.198419	53	7	-0.41742	0.99966	0.99965	0.999996	987	2	-0.59486
TIMELESS	10	0.0014777	0.0093876	0.198419	54	7	-0.59486	0.80335	0.92506	0.804851	101	5	0.028504
GGNBP2	10	0.0014916	0.0094544	0.198419	55	5	0.028504	0.016617	0.07548	0.999996	440	2	-0.28074
TOP1	10	0.0015325	0.009638	0.198419	56	6	-0.28074	0.21614	0.4842	0.999996	1175	0	-0.47563
PLCG1	10	0.0015613	0.0097966	0.198419	57	6	-0.47563	0.99923	0.99917	0.999996	1099	2	-0.79512
ARPC2	10	0.001613	0.01008	0.198419	58	7	-0.79512	0.93818	0.97251	0.999996	705	4	-0.028194
AXL	10	0.0016134	0.01008	0.198419	59	5	-0.028194	0.49964	0.75793	0.999996	924	2	-0.59579
SMARCA5	10	0.0016705	0.010373	0.198419	60	7	-0.59579	0.74232	0.89624	0.782037	97	5	0.27862
RCOR1	10	0.0018592	0.011374	0.214129	61	4	0.27862	0.014905	0.069236	0.999996	1112	2	-0.31768
ZNRD1	10	0.0019507	0.011742	0.21759	62	8	-0.31768	0.949	0.9778	0.999996	1129	1	-0.39117
CEBPA	10	0.0020749	0.012401	0.226276	63	7	-0.39117	0.97102	0.98266	0.999996	575	3	0.088078
C20orf24	10	0.0021773	0.012977	0.230853	64	4	0.088078	0.34507	0.63859	0.999996	1131	1	-0.29353
2020-09-07	10	0.0022323	0.013194	0.230853	65	8	-0.29353	0.97448	0.98357	0.900375	133	2	-0.70576
CLTC	10	0.0022453	0.013236	0.230853	66	7	-0.70576	0.028631	0.11615	0.999996	535	1	-0.090534
AKT2	10	0.002457	0.014371	0.247023	67	4	-0.090534	0.3045	0.59216	0.999996	985	1	-0.40571
NCOA6	10	0.0025463	0.014755	0.25	68	6	-0.40571	0.80203	0.92431	0.999996	740	2	-0.71188
ANAPC1	10	0.0027362	0.015716	0.262516	69	8	-0.71188	0.53982	0.78712	0.999996	606	1	-0.38119
YY1	10	0.0030562	0.01731	0.285135	70	7	-0.38119	0.38527	0.67275	0.999996	1048	2	-0.41079
CHTF18	10	0.0031363	0.017727	0.28801	71	7	-0.41079	0.87829	0.95037	0.999996	1164	0	-0.47055
POLD3	10	0.0031867	0.017978	0.288132	72	8	-0.47055	0.99681	0.99692	0.779919	93	3	-0.4264
SP1	10	0.0032899	0.018379	0.290627	73	6	-0.4264	0.014085	0.066172	0.999996	960	2	-0.21855
PEX5	10	0.0034739	0.019339	0.301785	74	5	-0.21855	0.77555	0.91143	0.999996	745	3	-0.10312
CDC42	10	0.0037515	0.0209	0.31727	75	5	-0.10312	0.54712	0.7925	0.999996	1162	0	-1.0414
chr18;17015374:17016374	2	0.0037523	0.0072922	0.188011	76	2	-1.0414	0.99625	0.99613	0.999996	1103	1	-0.56603
HIRA	10	0.0037981	0.021134	0.31727	77	7	-0.56603	0.9406	0.97355	0.999996	1122	1	-0.21683
TSC2	10	0.0038435	0.021409	0.317389	78	8	-0.21683	0.96367	0.98093	0.999996	594	3	0.054057
HUS1B	10	0.0042081	0.023229	0.336103	79	4	0.054057	0.36967	0.66067	0.999996	384	4	-0.35048
SMAD4	10	0.0042712	0.023596	0.336103	80	6	-0.35048	0.16067	0.40977	0.999996	866	3	-0.32228
ELL	10	0.0042798	0.02363	0.336103	81	6	-0.32228	0.66788	0.86188	0.999996	1139	1	-0.2378
UBR2	10	0.0043236	0.023805	0.336103	82	8	-0.2378	0.98103	0.98588	0.999996	1132	1	-0.24765
RAC1	10	0.0048397	0.026151	0.364881	83	8	-0.24765	0.97486	0.98365	0.999996	297	2	-0.27743
TNFAIP3	10	0.0052348	0.028305	0.385632	84	5	-0.27743	0.10244	0.29815	0.999996	1166	0	-0.30426
LEP	10	0.0052663	0.028463	0.385632	85	7	-0.30426	0.99736	0.99748	0.999996	772	4	-0.43412
BMP7	10	0.0053147	0.028614	0.385632	86	6	-0.43412	0.56965	0.80887	0.999996	1159	0	-0.61771
NO_CURRENT_40	2	0.0053749	0.010373	0.198419	87	2	-0.61771	0.99463	0.99441	0.999996	884	2	-0.61516
NFKBIA	10	0.0059111	0.031009	0.413227	88	7	-0.61516	0.69508	0.8738	0.999996	935	1	-0.5035
TRAF2	10	0.00611	0.031836	0.419527	89	6	-0.5035	0.75916	0.90368	0.999996	1019	2	-0.3809
MAEA	10	0.0077751	0.038481	0.489941	90	7	-0.3809	0.82491	0.93582	0.999996	1133	1	-0.58039
CDC45	10	0.0078487	0.038832	0.489941	91	7	-0.58039	0.97638	0.98416	0.999996	1093	1	-0.22972
HIVEP1	10	0.0081115	0.0397	0.495623	92	6	-0.22972	0.93392	0.9706	0.999996	453	5	0.019414
GORASP2	10	0.0083034	0.040493	0.500258	93	5	0.019414	0.22521	0.49554	0.999996	581	2	-0.25472
SLC33A1	10	0.0084561	0.041011	0.501429	94	4	-0.25472	0.35037	0.64478	0.446621	68	2	-0.46087
ELAVL1	10	0.0089824	0.043131	0.521974	95	7	-0.46087	0.0047102	0.025984	0.999996	1130	0	-0.70077
chr17;70937191:70938191	2	0.010325	0.019781	0.30468	96	2	-0.70077	0.97289	0.97233	0.999996	915	2	-0.41489
SLC35B2	10	0.010617	0.049401	0.583129	97	7	-0.41489	0.73205	0.89119	0.999996	1127	1	-0.44944
CLSPN	10	0.010683	0.049659	0.583129	98	6	-0.44944	0.96833	0.98197	0.999996	769	2	-0.26372
MORF4L2	10	0.011133	0.051438	0.598088	99	7	-0.26372	0.56651	0.80681	0.999996	430	4	-0.28511
EGLN2	10	0.011861	0.054142	0.623426	100	6	-0.28511	0.21015	0.47648	0.999996	1011	2	-0.54456
MTOR	10	0.012314	0.056071	0.639423	101	6	-0.54456	0.81924	0.93304	0.999996	1155	0	-0.31187
ACTN1	10	0.012466	0.056772	0.641254	102	6	-0.31187	0.99348	0.99338	0.999996	1042	1	-0.27546
ARPC4	10	0.014058	0.062841	0.677543	103	6	-0.27546	0.87253	0.9486	0.999996	1110	2	-0.31409
STEAP3	10	0.01463	0.065104	0.684351	104	6	-0.31409	0.94885	0.97772	0.999996	930	3	-0.1498
ARHGEF7	10	0.014656	0.065204	0.684351	105	5	-0.1498	0.74866	0.89896	0.999996	1146	1	-0.47254
PDE12	10	0.0151	0.066932	0.696326	106	7	-0.47254	0.98953	0.98999	0.999996	754	3	-0.20456
UBE2H	10	0.015291	0.067783	0.699053	107	7	-0.20456	0.55369	0.7973	0.999996	913	2	-0.21008
RALGAPB	10	0.015667	0.069194	0.706736	108	6	-0.21008	0.73068	0.89056	0.999996	620	1	-0.22488
FOXM1	10	0.015808	0.06972	0.706736	109	7	-0.22488	0.40978	0.69086	0.999996	726	4	0.12001
MCM7	10	0.016274	0.071557	0.713745	110	3	0.12001	0.52232	0.77432	0.999996	746	3	-0.58482
RBBP4	10	0.016292	0.071615	0.713745	111	6	-0.58482	0.54824	0.79342	0.999996	1170	0	-0.36929
TIPARP	10	0.016884	0.073577	0.727186	112	7	-0.36929	0.99811	0.99813	0.999996	394	1	-0.14973
FKBP1A	10	0.017265	0.074821	0.733369	113	5	-0.14973	0.17691	0.43242	0.999996	1141	0	-0.60201
NO_CURRENT_106	2	0.017698	0.032454	0.422968	114	2	-0.60201	0.9823	0.98196	0.999996	503	5	0.093474
SOCS3	10	0.019457	0.082844	0.790605	115	4	0.093474	0.27648	0.55945	0.999996	579	3	-0.07966
TGFB1	10	0.019714	0.083845	0.790605	116	5	-0.07966	0.34988	0.64422	0.999996	1064	2	-0.24752
PRDM14	10	0.020139	0.08539	0.790605	117	7	-0.24752	0.8973	0.9563	0.999996	1091	0	-0.65364
chr17;82133697:82134697	2	0.020258	0.037187	0.479391	118	2	-0.65364	0.9268	0.92712	0.999996	483	3	-0.28565
EIF1AX	10	0.020272	0.085857	0.790605	119	5	-0.28565	0.25804	0.53696	0.999996	1149	1	-0.32706
PRDX2	10	0.020297	0.085974	0.790605	120	7	-0.32706	0.9917	0.99167	0.999996	677	4	-0.056958
FDXR	10	0.020308	0.086024	0.790605	121	4	-0.056958	0.46935	0.7357	0.999996	1142	1	-0.21974
STK40	10	0.020725	0.087327	0.790605	122	6	-0.21974	0.9826	0.98649	0.999996	1025	2	-0.36243
UBA6	10	0.021218	0.089121	0.794722	123	7	-0.36243	0.84259	0.94006	0.999996	602	3	-0.10379
UXT	10	0.021837	0.091451	0.797503	124	4	-0.10379	0.38023	0.6686	0.999996	1135	1	-0.33609
AKT1	10	0.022451	0.093805	0.803549	125	7	-0.33609	0.97801	0.98478	0.999996	1136	1	-0.10392
FLCN	10	0.022701	0.094548	0.803549	126	4	-0.10392	0.97845	0.98491	0.999996	1055	1	-0.17917
ATF7IP	10	0.022797	0.094857	0.803549	127	7	-0.17917	0.88593	0.95269	0.999996	1045	2	-0.16752
CTXN1	10	0.023726	0.098021	0.808409	128	7	-0.16752	0.87503	0.94941	0.999996	943	1	-0.10351
INTS12	10	0.023758	0.098154	0.808409	129	5	-0.10351	0.76199	0.90488	0.999996	286	3	-0.017077
LOC107984026	10	0.024346	0.099991	0.814085	130	4	-0.017077	0.097756	0.2885	0.999996	757	3	-0.20503
CKS1B	10	0.024865	0.10199	0.822894	131	5	-0.20503	0.55542	0.79855	0.986497	188	3	-0.2263
MBD1	10	0.025102	0.1028	0.823823	132	6	-0.2263	0.050627	0.18473	0.999996	1029	2	-0.25483
MRGBP	10	0.025851	0.10554	0.834488	133	6	-0.25483	0.84697	0.94128	0.999996	841	0	-0.61999
chr17;14771135:14772135	2	0.026104	0.047698	0.571407	134	1	-0.61999	0.63728	0.63656	0.999996	981	3	-0.083041
CD2AP	10	0.02668	0.10846	0.851911	135	5	-0.083041	0.79492	0.92098	0.999996	1086	1	-0.16797
UBR5	10	0.027099	0.10983	0.856989	136	5	-0.16797	0.92086	0.9653	0.999996	825	2	-0.28082
VAV1	10	0.027568	0.11154	0.864589	137	6	-0.28082	0.61843	0.84004	0.999996	368	4	-0.26795
LATS2	10	0.027795	0.11238	0.865469	138	6	-0.26795	0.1458	0.38338	0.999996	798	2	-0.2211
SNAI2	10	0.028358	0.11432	0.868812	139	6	-0.2211	0.59079	0.82409	0.999996	1153	1	-0.25963
HEY2	10	0.028427	0.11446	0.868812	140	6	-0.25963	0.99315	0.99308	0.999996	896	1	-0.28701
EED	10	0.028718	0.11511	0.868812	141	6	-0.28701	0.71553	0.88343	0.999996	598	4	-0.086417
WASF2	10	0.028926	0.11574	0.868812	142	5	-0.086417	0.3758	0.66524	0.999996	624	3	-0.013234
CREBBP	10	0.030106	0.11882	0.886263	143	4	-0.013234	0.41232	0.69276	0.999996	1165	0	-0.30196
POLE3	10	0.032829	0.12626	0.909697	144	6	-0.30196	0.99711	0.99731	0.999996	1115	0	-0.47516
chr3;96365699:96366699	2	0.033052	0.059969	0.663045	145	2	-0.47516	0.94986	0.95007	0.999996	1081	0	-0.37075
NO_CURRENT_39	2	0.033276	0.060312	0.663045	146	2	-0.37075	0.9133	0.91341	0.999996	1126	0	-0.30077
NO_CURRENT_129	2	0.033312	0.060379	0.663045	147	2	-0.30077	0.96669	0.96658	0.999996	1123	0	-0.54879
NO_CURRENT_67	2	0.033723	0.06098	0.663503	148	2	-0.54879	0.96471	0.96465	0.999996	565	3	-0.14313
MAPKAP1	10	0.033739	0.12861	0.909697	149	6	-0.14313	0.33269	0.62423	0.999996	702	4	-0.098387
CDKN2A	10	0.03388	0.12901	0.909697	150	5	-0.098387	0.49315	0.75312	0.999996	741	2	-0.30675
DOLK	10	0.034135	0.12969	0.909697	151	6	-0.30675	0.54028	0.78741	0.999996	348	4	-0.1485
H2AFZ	10	0.034369	0.13031	0.909697	152	5	-0.1485	0.13362	0.35979	0.999996	1083	1	-0.042851
DHX15	10	0.034659	0.1312	0.909994	153	4	-0.042851	0.91597	0.9635	0.999996	820	1	-0.32154
NO_CURRENT_127	2	0.035288	0.063634	0.679913	154	1	-0.32154	0.6095	0.60897	0.999996	1031	1	-0.55389
SRSF1	10	0.035575	0.1335	0.920533	155	6	-0.55389	0.85714	0.94389	0.999996	693	4	-0.63508
ILF3	10	0.036301	0.13547	0.923657	156	6	-0.63508	0.48191	0.74487	0.999996	806	4	-0.25692
VPS33A	10	0.036361	0.13569	0.923657	157	5	-0.25692	0.59642	0.82771	0.999996	1154	0	-0.20477
MARK2	10	0.036648	0.13656	0.923657	158	6	-0.20477	0.99347	0.99337	0.999996	586	4	0.099624
DPY30	10	0.036891	0.13733	0.923657	159	3	0.099624	0.35836	0.65218	0.999996	1172	0	-0.38898
SRSF7	10	0.037279	0.1383	0.923657	160	6	-0.38898	0.99838	0.99835	0.999996	878	3	0.021446
KMT2C	10	0.037387	0.13863	0.923657	161	3	0.021446	0.68742	0.87021	0.999996	1036	2	-0.22744
CHTF8	10	0.037918	0.14003	0.927789	162	6	-0.22744	0.86339	0.94552	0.999996	804	3	-0.027429
CTCF	10	0.039235	0.14353	0.930084	163	4	-0.027429	0.59513	0.82701	0.999996	371	3	-0.14588
H3F3A	10	0.039652	0.14455	0.930084	164	5	-0.14588	0.14683	0.38551	0.999996	393	5	0.12401
GSK3B	10	0.039833	0.145	0.930084	165	4	0.12401	0.17682	0.43228	0.999996	660	3	-0.36074
CCNA2	10	0.040401	0.14661	0.930084	166	6	-0.36074	0.45606	0.72546	0.999996	1120	0	-0.18151
NO_CURRENT_64	2	0.042181	0.075823	0.737096	167	2	-0.18151	0.95782	0.95811	0.999996	1010	3	-0.027281
MYH9	10	0.042493	0.15244	0.933368	168	4	-0.027281	0.81624	0.93152	0.999996	962	2	0.079214
UBA1	10	0.042636	0.15275	0.933368	169	4	0.079214	0.77716	0.91222	0.999996	953	1	-0.42465
RTEL1	10	0.042688	0.15289	0.933368	170	6	-0.42465	0.7715	0.90956	0.999996	835	3	-0.15363
PCNX1	10	0.042976	0.15365	0.933368	171	4	-0.15363	0.63301	0.84611	0.999996	791	3	-0.61013
RAD51	10	0.043338	0.1546	0.933368	172	6	-0.61013	0.58826	0.82227	0.999996	1116	2	-0.19173
FOXP3	10	0.043785	0.15567	0.933368	173	6	-0.19173	0.94996	0.97828	0.999996	710	2	-0.26246
RBM15	10	0.043865	0.15582	0.933368	174	6	-0.26246	0.50352	0.76058	0.999996	1087	2	-0.29908
BAZ2A	10	0.044343	0.15697	0.935494	175	6	-0.29908	0.9212	0.9654	0.999996	1119	0	-0.41464
NO_CURRENT_149	2	0.044358	0.079688	0.768373	176	2	-0.41464	0.95564	0.95602	0.999996	1140	1	-0.31498
DPH1	10	0.046287	0.16214	0.939507	177	6	-0.31498	0.98191	0.98622	0.999996	736	3	-0.058763
FBL	10	0.046384	0.16239	0.939507	178	4	-0.058763	0.53642	0.78472	0.999996	1160	0	-0.21783
BMP2	10	0.046782	0.16342	0.940858	179	5	-0.21783	0.99537	0.99552	0.999996	364	4	-0.17733
NKX2-5	10	0.047701	0.16598	0.943588	180	6	-0.17733	0.14422	0.38049	0.999996	964	2	-0.22135
ZC3H12A	10	0.047869	0.16645	0.943588	181	6	-0.22135	0.77915	0.91319	0.999996	958	3	-0.094987
LATS1	10	0.047942	0.1667	0.943588	182	5	-0.094987	0.77427	0.91087	0.999996	685	2	-0.22459
RPL27	10	0.048103	0.16708	0.943588	183	4	-0.22459	0.47494	0.73979	0.999996	1118	0	-0.17922
NO_CURRENT_108	2	0.048825	0.087001	0.790605	184	2	-0.17922	0.95117	0.95146	0.999996	410	2	-0.16062
UBE2L3	10	0.048864	0.16883	0.947171	185	5	-0.16062	0.19206	0.45262	0.999996	1117	0	-0.29478
NO_CURRENT_192	2	0.049988	0.088946	0.794722	186	2	-0.29478	0.95001	0.95022	0.999996	1113	0	-0.26011
chr7;102651645:102652645	2	0.050806	0.090482	0.795856	187	2	-0.26011	0.94919	0.94918	0.999996	571	1	-0.91754
chr17;60304320:60305320	2	0.050866	0.090591	0.795856	188	1	-0.91754	0.33951	0.38136	0.999996	284	3	-0.30849
GTF3C5	10	0.051717	0.17611	0.968441	189	6	-0.30849	0.096231	0.28533	0.999996	1065	1	-0.1991
RASA2	10	0.051858	0.17638	0.968441	190	6	-0.1991	0.89804	0.95658	0.999996	718	1	-0.16684
chr4;142835087:142836087	4	0.052455	0.12453	0.909697	191	2	-0.16684	0.51572	0.66194	0.999996	1109	0	-0.19994
NO_CURRENT_51	2	0.053087	0.094372	0.803549	192	2	-0.19994	0.94691	0.94699	0.999996	527	5	0.072114
BCL9L	10	0.053174	0.17972	0.977723	193	4	0.072114	0.2968	0.58296	0.999996	462	1	-0.089772
NO_CURRENT_42	2	0.053967	0.095825	0.803549	194	1	-0.089772	0.2349	0.30773	0.999996	986	0	-1.2979
NO_CURRENT_167	2	0.054188	0.096209	0.803549	195	1	-1.2979	0.80283	0.8016	0.999996	789	4	-0.01073
RRM2B	10	0.054902	0.18406	0.996767	196	4	-0.01073	0.58502	0.82006	0.999996	1035	2	-0.31747
RAD9A	10	0.05523	0.18505	0.997592	197	6	-0.31747	0.86123	0.94506	0.999996	1107	0	-0.29877
chr5;137874721:137875721	2	0.056549	0.10022	0.814085	198	2	-0.29877	0.94345	0.94357	0.999996	1039	2	-0.16081
VEGFA	10	0.057199	0.19008	0.999996	199	5	-0.16081	0.86875	0.94728	0.999996	947	2	-0.11622
ZNF653	10	0.057836	0.19169	0.999996	200	5	-0.11622	0.76476	0.90627	0.999996	263	4	-0.21473
TRIM28	10	0.057935	0.19195	0.999996	201	5	-0.21473	0.086841	0.26466	0.999996	996	0	-0.34273
chr17;58747886:58748886	2	0.059049	0.10456	0.832248	202	1	-0.34273	0.80635	0.80506	0.999996	1134	1	-0.13593
COL1A1	10	0.059185	0.19507	0.999996	203	5	-0.13593	0.97794	0.98474	0.999996	774	2	-0.066852
FOXI3	10	0.059894	0.19689	0.999996	204	4	-0.066852	0.57001	0.80907	0.999996	778	3	-0.21794
UQCRC1	10	0.060025	0.19717	0.999996	205	6	-0.21794	0.57506	0.81255	0.999996	577	5	0.097539
RTN4	10	0.062096	0.20204	0.999996	206	3	0.097539	0.34625	0.63999	0.999996	1089	2	-0.21282
PPM1B	10	0.062316	0.20262	0.999996	207	6	-0.21282	0.92605	0.96737	0.999996	653	4	-0.31165
RACGAP1	10	0.062935	0.20398	0.999996	208	6	-0.31165	0.44154	0.7147	0.999996	1138	1	-0.078132
NLK	10	0.064919	0.20862	0.999996	209	5	-0.078132	0.98058	0.98572	0.999996	1084	2	-0.42771
PHF5A	10	0.065393	0.20981	0.999996	210	6	-0.42771	0.9176	0.96406	0.999996	1063	1	-0.18269
CX3CL1	10	0.065415	0.2099	0.999996	211	6	-0.18269	0.89524	0.95566	0.999996	610	2	-0.17582
CDKN1B	10	0.065869	0.21095	0.999996	212	5	-0.17582	0.39547	0.68043	0.999996	495	4	-0.025591
MYCN	10	0.066561	0.21242	0.999996	213	4	-0.025591	0.27181	0.55375	0.999996	255	4	-0.24597
ZBTB8OS	10	0.067639	0.21483	0.999996	214	6	-0.24597	0.082748	0.25594	0.999996	1158	0	-0.27712
DDX5	10	0.068527	0.217	0.999996	215	5	-0.27712	0.99389	0.99388	0.999996	1068	1	-0.12008
SYNJ2	10	0.068904	0.21794	0.999996	216	6	-0.12008	0.8992	0.957	0.999996	777	4	-0.028368
MECP2	10	0.069926	0.22052	0.999996	217	4	-0.028368	0.57469	0.81228	0.999996	695	1	-0.29599
chr5;22354409:22355409	2	0.070271	0.12293	0.909697	218	1	-0.29599	0.48455	0.49616	0.999996	690	3	0.020291
PLK4	10	0.07036	0.22153	0.999996	219	4	0.020291	0.48065	0.74396	0.999996	584	3	-0.11641
EGLN1	10	0.070677	0.22242	0.999996	220	5	-0.11641	0.35756	0.65164	0.999996	873	2	-0.17904
HMGCS1	10	0.070905	0.223	0.999996	221	6	-0.17904	0.67672	0.86566	0.999996	314	5	0.093212
ATR	10	0.071252	0.22367	0.999996	222	3	0.093212	0.115	0.3239	0.999996	847	0	-0.12984
chr17;62583566:62584566	2	0.071806	0.12575	0.909697	223	1	-0.12984	0.64328	0.64225	0.999996	617	2	-0.029867
PSMC6	10	0.072172	0.22578	0.999996	224	4	-0.029867	0.40552	0.68776	0.145545	45	5	-0.024628
TBL1XR1	10	0.072512	0.22665	0.999996	225	5	-0.024628	0.00079036	0.0055223	0.999996	1046	0	-0.45124
chr13;87518699:87519699	2	0.072682	0.12711	0.909697	226	2	-0.45124	0.87577	0.87597	0.999996	900	0	-0.30253
chr18;50428032:50429032	2	0.07312	0.1278	0.909697	227	1	-0.30253	0.71762	0.71615	0.999996	735	2	-0.19063
MAD2L2	10	0.073275	0.22834	0.999996	228	5	-0.19063	0.53241	0.78172	0.999996	451	5	-0.0099407
API5	10	0.073387	0.22864	0.999996	229	5	-0.0099407	0.22401	0.49389	0.999996	1102	1	-0.11759
DNAJC3	10	0.073915	0.2299	0.999996	230	6	-0.11759	0.94024	0.97343	0.999996	580	4	-0.21786
ELOA3D	10	0.073934	0.22995	0.999996	231	6	-0.21786	0.34992	0.64427	0.999996	940	2	-0.054565
TM2D1	10	0.074184	0.2307	0.999996	232	3	-0.054565	0.76024	0.90415	0.999996	1060	2	-0.14396
OVOL2	10	0.074613	0.23173	0.999996	233	5	-0.14396	0.88886	0.95373	0.999996	1088	0	-0.39696
chr10;66286503:66287503	2	0.074626	0.1304	0.909697	234	2	-0.39696	0.92537	0.92583	0.999996	506	4	0.021154
DNMT1	10	0.075851	0.23431	0.999996	235	5	0.021154	0.2805	0.56436	0.999996	607	4	-0.443
AHCY	10	0.07635	0.23547	0.999996	236	6	-0.443	0.38749	0.67447	0.999996	385	5	0.045401
PRIM2	10	0.077415	0.23782	0.999996	237	5	0.045401	0.16226	0.41212	0.999996	1114	2	-0.16747
POLA1	10	0.078094	0.23939	0.999996	238	5	-0.16747	0.94929	0.97791	0.999996	597	4	-0.02689
CDC27	10	0.078432	0.24018	0.999996	239	3	-0.02689	0.37491	0.66463	0.999996	294	3	-0.027231
WNT16	10	0.080532	0.24488	0.999996	240	3	-0.027231	0.10141	0.29596	0.999996	552	5	0.075669
TMEM242	10	0.081079	0.24604	0.999996	241	4	0.075669	0.32123	0.61117	0.999996	779	1	-0.11934
NO_CURRENT_103	2	0.082732	0.14337	0.930084	242	1	-0.11934	0.57508	0.57633	0.999996	655	4	-0.12974
ANAPC2	10	0.083381	0.25119	0.999996	243	5	-0.12974	0.44793	0.71954	0.999996	786	1	-0.14245
chr11;101477895:101478895	2	0.083604	0.14483	0.930084	244	1	-0.14245	0.57952	0.58031	0.999996	1056	0	-0.73838
NO_CURRENT_138	2	0.083822	0.14526	0.930084	245	2	-0.73838	0.88644	0.88651	0.999996	1082	0	-0.29676
chr2;107011655:107012655	2	0.084702	0.14665	0.930084	246	2	-0.29676	0.9153	0.91545	0.999996	885	3	-0.13724
EIF4G1	10	0.085506	0.256	0.999996	247	5	-0.13724	0.69797	0.87525	0.999996	829	2	-0.20742
PPP6R3	10	0.085661	0.25643	0.999996	248	6	-0.20742	0.62415	0.84245	0.999996	1163	0	-0.15642
SDHB	10	0.085792	0.25678	0.999996	249	4	-0.15642	0.99635	0.9964	0.999996	629	2	-0.32769
VPS11	10	0.086417	0.2582	0.999996	250	6	-0.32769	0.41821	0.69714	0.999996	890	0	-0.45282
NO_CURRENT_197	2	0.086868	0.15025	0.933368	251	1	-0.45282	0.70958	0.70847	0.999996	1079	0	-0.1019
NO_CURRENT_155	2	0.087775	0.15175	0.933368	252	2	-0.1019	0.91222	0.91224	0.999996	978	2	-0.13552
MAPK3	10	0.089096	0.26433	0.999996	253	6	-0.13552	0.7906	0.91868	0.999996	1076	0	-0.59238
NO_CURRENT_130	2	0.0894	0.15437	0.933368	254	2	-0.59238	0.9106	0.91063	0.999996	1075	0	-0.13021
NO_CURRENT_7	2	0.090014	0.15532	0.933368	255	2	-0.13021	0.90999	0.90999	0.999996	443	3	-0.024117
VCL	10	0.091025	0.26923	0.999996	256	3	-0.024117	0.21856	0.48701	0.999996	600	4	-0.40576
HSPE1	10	0.091567	0.2704	0.999996	257	6	-0.40576	0.37717	0.66622	0.999996	666	3	0.019751
PARD6A	10	0.091611	0.27054	0.999996	258	4	0.019751	0.46199	0.73003	0.999996	683	1	-0.11058
NO_CURRENT_17	2	0.091861	0.15803	0.937104	259	1	-0.11058	0.47289	0.48664	0.999996	918	2	-0.18956
DPH5	10	0.092093	0.27174	0.999996	260	6	-0.18956	0.73287	0.89152	0.900375	131	6	0.1785
ARIH2	10	0.09248	0.27263	0.999996	261	4	0.1785	0.028358	0.11555	0.999996	1074	0	-0.22102
chr17;77850282:77851282	2	0.093042	0.15981	0.939491	262	2	-0.22102	0.90696	0.90699	0.999996	788	2	-0.42992
ZNF830	10	0.093151	0.27427	0.999996	263	6	-0.42992	0.58242	0.81819	0.999996	859	0	-0.2467
chr7;103596456:103597456	2	0.093161	0.16001	0.939491	264	1	-0.2467	0.6546	0.65382	0.999996	416	5	0.092206
SUZ12	10	0.093698	0.27554	0.999996	265	3	0.092206	0.1967	0.45874	0.999996	1073	0	-0.35706
chr9;98248546:98249546	2	0.093877	0.16097	0.939507	266	2	-0.35706	0.90612	0.90625	0.999996	631	3	0.025916
POLR2A	10	0.094152	0.27661	0.999996	267	4	0.025916	0.42091	0.69894	0.999996	1108	0	-0.15091
chr9;41645888:41646888	4	0.095518	0.20622	0.999996	268	3	-0.15091	0.94672	0.94666	0.999996	663	2	-0.20329
BRPF1	10	0.095636	0.27987	0.999996	269	5	-0.20329	0.45749	0.7265	0.999996	510	4	0.085563
CYGB	10	0.096345	0.28132	0.999996	270	4	0.085563	0.28344	0.56747	0.999996	633	2	-0.16646
GNL3	10	0.096508	0.28167	0.999996	271	6	-0.16646	0.42239	0.69994	0.999996	335	4	-0.13185
DUT	10	0.097773	0.28456	0.999996	272	4	-0.13185	0.1262	0.34556	0.999996	1092	2	-0.13766
SASH1	10	0.098147	0.28542	0.999996	273	6	-0.13766	0.92775	0.96817	0.999996	513	4	-0.14646
ELOF1	10	0.098233	0.28559	0.999996	274	5	-0.14646	0.28484	0.56914	0.999996	855	3	-0.21791
LSM2	10	0.09925	0.28768	0.999996	275	6	-0.21791	0.64995	0.85391	0.999996	1070	0	-0.15483
chr8;99775326:99776326	2	0.099536	0.17002	0.947171	276	2	-0.15483	0.90046	0.90033	0.999996	1069	0	-0.092185
NO_CURRENT_97	2	0.099608	0.17011	0.947171	277	2	-0.092185	0.90039	0.90025	0.999996	739	4	0.017287
HIF1A	10	0.10012	0.28945	0.999996	278	4	0.017287	0.53904	0.78669	0.999996	1067	0	-0.14546
NO_CURRENT_174	2	0.10083	0.17194	0.952878	279	2	-0.14546	0.89917	0.89906	0.999996	1054	2	-0.27411
RBX1	10	0.10334	0.29537	0.999996	280	4	-0.27411	0.88517	0.95247	0.999996	708	2	-0.23832
PSMD3	10	0.10341	0.29553	0.999996	281	5	-0.23832	0.50163	0.75924	0.999996	737	4	0.084268
YKT6	10	0.1045	0.29753	0.999996	282	3	0.084268	0.53783	0.78581	0.999996	1014	0	-0.52371
chr3;42392451:42393451	2	0.10525	0.17897	0.977723	283	1	-0.52371	0.81963	0.8186	0.999996	1151	1	-0.11612
CASP3	10	0.10553	0.29939	0.999996	284	5	-0.11612	0.9921	0.99207	0.972037	168	5	-0.25747
NOP16	10	0.10571	0.29966	0.999996	285	5	-0.25747	0.044162	0.16521	0.999996	901	2	-0.12721
C6orf99	10	0.1067	0.30139	0.999996	286	5	-0.12721	0.72027	0.88578	0.999996	1144	1	0.025175
VHL	10	0.10759	0.30292	0.999996	287	3	0.025175	0.98914	0.98972	0.999996	1121	1	0.017298
SEC63	10	0.10835	0.30426	0.999996	288	3	0.017298	0.96256	0.98074	0.999996	950	2	-0.06448
RPA3	10	0.10929	0.30578	0.999996	289	5	-0.06448	0.76816	0.90797	0.999996	1061	0	-0.30248
NO_CURRENT_38	2	0.11067	0.18697	0.999996	290	2	-0.30248	0.88933	0.88954	0.999996	302	4	-0.031257
RAPH1	10	0.11124	0.30905	0.999996	291	4	-0.031257	0.10689	0.30755	0.999996	709	2	-0.16705
ARF1	10	0.11224	0.31069	0.999996	292	5	-0.16705	0.50231	0.7597	0.999996	1049	0	-0.27787
NO_CURRENT_15	2	0.1132	0.19073	0.999996	293	2	-0.27787	0.88202	0.88225	0.999996	838	2	-0.20197
NUDT21	10	0.1134	0.31259	0.999996	294	5	-0.20197	0.63485	0.84706	0.579956	77	8	0.25154
SRSF2	10	0.11373	0.31312	0.999996	295	2	0.25154	0.0079274	0.041061	0.999996	526	3	-0.11366
INTS7	9	0.11404	0.30153	0.999996	296	4	-0.11366	0.29615	0.57207	0.073057	32	5	0.22227
FAM49B	10	0.11541	0.31607	0.999996	297	5	0.22227	0.00027378	0.0020077	0.999996	1053	0	-0.1548
NO_CURRENT_112	2	0.11557	0.19451	0.999996	298	2	-0.1548	0.88443	0.88439	0.999996	1052	0	-0.14082
chr12;88478366:88479366	2	0.11657	0.19618	0.999996	299	2	-0.14082	0.88343	0.88355	0.999996	1050	0	-0.19341
NO_CURRENT_193	2	0.11751	0.19761	0.999996	300	2	-0.19341	0.88249	0.8827	0.999996	899	3	-0.14681
DCAF15	10	0.11874	0.3216	0.999996	301	4	-0.14681	0.71715	0.88425	0.999996	803	3	-0.15053
ITGAV	10	0.11948	0.32298	0.999996	302	5	-0.15053	0.59482	0.8268	0.999996	748	1	-0.1445
chr17;93429320:93430320	2	0.12025	0.20141	0.999996	303	1	-0.1445	0.54873	0.55204	0.838842	122	5	0.080582
LAS1L	10	0.12053	0.32481	0.999996	304	4	0.080582	0.023315	0.098313	0.958443	151	5	0.15963
DTYMK	10	0.12092	0.32546	0.999996	305	4	0.15963	0.037853	0.14546	0.999996	613	3	-0.1291
MBD3L3	10	0.12208	0.32715	0.999996	306	5	-0.1291	0.40104	0.68427	0.999996	339	4	-0.053959
LUC7L3	10	0.12254	0.32782	0.999996	307	5	-0.053959	0.12791	0.34883	0.999996	865	0	-0.14561
NO_CURRENT_123	2	0.1226	0.20494	0.999996	308	1	-0.14561	0.66771	0.66689	0.999996	1047	0	-0.36523
chr14;40341184:40342184	2	0.12287	0.20539	0.999996	309	2	-0.36523	0.87713	0.87737	0.999996	1057	2	-0.21992
POLR1C	10	0.12452	0.33099	0.999996	310	5	-0.21992	0.88689	0.95293	0.999996	504	4	-0.063718
ATP6AP2	10	0.12554	0.33239	0.999996	311	5	-0.063718	0.27855	0.56213	0.999996	1044	0	-0.12133
chr11;30378234:30379234	2	0.12568	0.2097	0.999996	312	2	-0.12133	0.87432	0.87456	0.986497	211	5	0.52286
RPS18	9	0.12572	0.32334	0.999996	313	4	0.52286	0.059912	0.19882	0.999996	830	3	-0.075737
DAD1	10	0.12784	0.33615	0.999996	314	3	-0.075737	0.62509	0.84287	0.999996	307	4	-0.21133
BIRC5	10	0.12789	0.3362	0.999996	315	5	-0.21133	0.10998	0.31375	0.999996	787	2	-0.099206
USP17L4	10	0.12912	0.33816	0.999996	316	4	-0.099206	0.58053	0.81674	0.999996	1001	3	-0.044759
FUCA2	10	0.13014	0.3398	0.999996	317	2	-0.044759	0.81031	0.92839	0.999996	241	5	0.30696
GINS2	10	0.1313	0.34169	0.999996	318	3	0.30696	0.076117	0.24224	0.999996	578	2	-0.12157
TMEM100	10	0.13251	0.34358	0.999996	319	5	-0.12157	0.34833	0.64242	0.999996	990	0	-0.2647
chr7;23382657:23383657	2	0.13259	0.21436	0.999996	320	1	-0.2647	0.80515	0.80386	0.999996	1000	0	-0.34978
chr4;30307439:30308439	2	0.13365	0.2151	0.999996	321	1	-0.34978	0.80994	0.80897	0.178112	47	6	0.34554
FBXW11	10	0.13369	0.34529	0.999996	322	4	0.34554	0.0010193	0.0070584	0.999996	401	2	-0.095648
BRCA2	10	0.13514	0.34797	0.999996	323	5	-0.095648	0.18357	0.4413	0.999996	442	4	-0.19636
SFPQ	10	0.13517	0.34804	0.999996	324	5	-0.19636	0.21706	0.48521	0.999996	1041	0	-0.30618
chr7;5928201:5929201	2	0.1402	0.21981	0.999996	325	1	-0.30618	0.87075	0.87097	0.999996	1148	1	-0.078739
CSNK2A2	10	0.1428	0.36064	0.999996	326	5	-0.078739	0.99147	0.99146	0.999996	559	2	-0.11728
PHLDA1	10	0.14432	0.36292	0.999996	327	5	-0.11728	0.32793	0.61872	0.999996	282	3	-0.28623
PPP6C	10	0.14444	0.36312	0.999996	328	5	-0.28623	0.095449	0.28375	0.999996	433	5	0.027151
BRK1	10	0.1449	0.36379	0.999996	329	5	0.027151	0.21119	0.47788	0.999996	1051	2	0.037258
CNOT11	10	0.14597	0.36556	0.999996	330	4	0.037258	0.88332	0.95198	0.986497	186	3	-0.17119
GIPC1	10	0.14778	0.36843	0.999996	331	4	-0.17119	0.049789	0.18215	0.999996	733	1	-0.081256
chr9;89433082:89434082	2	0.14799	0.22555	0.999996	332	1	-0.081256	0.52958	0.53491	0.999996	1085	2	-0.095475
SNAI3	10	0.14914	0.37056	0.999996	333	5	-0.095475	0.92021	0.96511	0.999996	715	3	-0.15697
HEYL	10	0.14972	0.37139	0.999996	334	5	-0.15697	0.51044	0.76567	0.999996	711	4	-0.017858
EXOSC8	10	0.15128	0.37384	0.999996	335	5	-0.017858	0.50425	0.76114	0.999996	455	3	-0.10204
LIG1	10	0.15187	0.37482	0.999996	336	5	-0.10204	0.22583	0.49646	0.999996	676	2	-0.15666
PGK1	10	0.15227	0.3754	0.999996	337	5	-0.15666	0.46918	0.73562	0.999996	776	1	-0.15446
NO_CURRENT_47	2	0.15386	0.22981	0.999996	338	1	-0.15446	0.57136	0.57298	0.999996	521	3	-0.089474
LPA	10	0.15444	0.37861	0.999996	339	5	-0.089474	0.2906	0.57584	0.999996	640	3	-0.12787
IMP3	9	0.15445	0.37469	0.999996	340	4	-0.12787	0.4289	0.69328	0.999996	567	3	-0.039227
PSMD12	10	0.1553	0.38032	0.999996	341	4	-0.039227	0.33663	0.62888	0.999996	514	3	-0.22905
CDK1	10	0.15682	0.38272	0.999996	342	5	-0.22905	0.28521	0.56965	0.999996	914	3	-0.11233
HIPK2	10	0.15867	0.3858	0.999996	343	4	-0.11233	0.73161	0.89099	0.999996	625	3	-0.028417
EIF2S2	10	0.15904	0.38648	0.999996	344	4	-0.028417	0.41404	0.69403	0.999996	946	2	-0.08188
RFC3	10	0.16122	0.38979	0.999996	345	3	-0.08188	0.76417	0.90588	0.972037	158	5	-0.083643
SNRPD1	10	0.16125	0.38983	0.999996	346	5	-0.083643	0.040753	0.15449	0.999996	836	2	-0.12215
C14orf80	10	0.16597	0.39743	0.999996	347	4	-0.12215	0.63417	0.84675	0.999996	454	5	0.065382
S1PR2	10	0.16607	0.39761	0.999996	348	4	0.065382	0.22568	0.49625	0.999996	925	1	-0.14427
chr5;61450662:61451662	4	0.17012	0.30956	0.999996	349	2	-0.14427	0.74394	0.77186	0.999996	818	2	-0.13529
FOXO3	10	0.17176	0.40626	0.999996	350	5	-0.13529	0.60238	0.83202	0.999996	1124	1	-0.26284
FARSA	10	0.17302	0.40837	0.999996	351	5	-0.26284	0.96497	0.98122	0.999996	961	3	-0.1543
HSPA9	10	0.17338	0.40896	0.999996	352	3	-0.1543	0.77584	0.91154	0.999996	647	4	-0.040354
MBD3	10	0.17365	0.40948	0.999996	353	5	-0.040354	0.4383	0.71212	0.999996	572	1	-0.059764
chr20;24055815:24056815	2	0.17424	0.24384	0.999996	354	1	-0.059764	0.34209	0.38341	0.999996	438	5	0.082242
DNAJC11	10	0.17652	0.41366	0.999996	355	4	0.082242	0.21527	0.48307	0.999996	881	3	-0.14394
UBA2	10	0.17809	0.41615	0.999996	356	4	-0.14394	0.68957	0.87119	0.999996	948	3	-0.088965
CKAP5	10	0.18127	0.42077	0.999996	357	3	-0.088965	0.7668	0.90726	0.999996	435	2	-0.096268
DOT1L	10	0.18167	0.42136	0.999996	358	5	-0.096268	0.21221	0.47914	0.999996	558	5	0.033476
CAMK2N2	10	0.18302	0.42336	0.999996	359	4	0.033476	0.32643	0.617	0.999996	864	2	-0.24541
MYC	10	0.18304	0.42339	0.999996	360	5	-0.24541	0.66704	0.86141	0.804851	111	7	0.53075
PPP1R8	10	0.18336	0.42377	0.999996	361	3	0.53075	0.018129	0.080757	0.999996	815	4	-0.098025
FOXO4	10	0.18412	0.42516	0.999996	362	5	-0.098025	0.60136	0.83141	0.999996	970	0	-0.29554
NO_CURRENT_4	2	0.18475	0.25128	0.999996	363	1	-0.29554	0.78179	0.78024	0.999996	457	4	-0.080653
ATP6V1D	10	0.18641	0.42842	0.999996	364	4	-0.080653	0.22862	0.50012	0.254474	52	8	0.24896
MDM2	10	0.18735	0.42986	0.999996	365	1	0.24896	0.0017043	0.011157	0.999996	608	4	-0.046712
NOP2	10	0.1875	0.43005	0.999996	366	4	-0.046712	0.38965	0.6761	0.999996	458	1	-0.0055787
chr17;80074059:80075059	2	0.18988	0.25517	0.999996	367	1	-0.0055787	0.22991	0.30417	0.999996	1111	1	-0.10647
SLC39A1	10	0.19069	0.43491	0.999996	368	5	-0.10647	0.94898	0.97779	0.999996	679	1	-0.13413
chr17;4757218:4758218	2	0.19131	0.25622	0.999996	369	1	-0.13413	0.46974	0.48408	0.999996	376	6	0.10468
RLF	10	0.19234	0.43741	0.999996	370	4	0.10468	0.15289	0.39654	0.999996	749	4	-0.020265
EIF2S1	10	0.19388	0.43968	0.999996	371	4	-0.020265	0.54901	0.79406	0.999996	614	4	-0.12962
SETDB1	10	0.19469	0.44089	0.999996	372	5	-0.12962	0.40283	0.6856	0.999996	923	0	-0.16456
NO_CURRENT_145	2	0.1956	0.25934	0.999996	373	1	-0.16456	0.74047	0.73931	0.999996	479	4	-0.10995
DNMT3A	10	0.19674	0.44403	0.999996	374	4	-0.10995	0.25264	0.53021	0.999996	957	1	-0.063451
PIKFYVE	10	0.19684	0.44418	0.999996	375	5	-0.063451	0.7742	0.91085	0.999996	588	2	-0.14716
DPH6	10	0.1985	0.44639	0.999996	376	5	-0.14716	0.3606	0.65394	0.999996	747	4	-0.043021
CYCS	10	0.19873	0.44674	0.999996	377	5	-0.043021	0.54871	0.79384	0.999996	444	4	-0.064013
COX15	10	0.20076	0.44988	0.999996	378	5	-0.064013	0.21909	0.4877	0.999996	797	1	-0.088662
NO_CURRENT_135	2	0.20232	0.26436	0.999996	379	1	-0.088662	0.59051	0.59058	0.999996	591	3	-0.15789
NF2	10	0.20269	0.45298	0.999996	380	5	-0.15789	0.36665	0.65839	0.999996	667	4	-0.030889
OLA1	10	0.20326	0.45376	0.999996	381	4	-0.030889	0.46222	0.73025	0.999996	480	5	0.13571
PHB	10	0.20346	0.45406	0.999996	382	4	0.13571	0.25267	0.53029	0.999996	1080	2	-0.025495
TGFBR2	10	0.20407	0.455	0.999996	383	2	-0.025495	0.91263	0.96209	0.999996	759	3	-0.19334
UBE2F	10	0.20578	0.45739	0.999996	384	5	-0.19334	0.55761	0.80012	0.999996	872	3	-0.10893
KRT5	10	0.20602	0.45784	0.999996	385	4	-0.10893	0.67611	0.86538	0.999996	932	3	-0.053387
SMURF2	10	0.20876	0.46186	0.999996	386	5	-0.053387	0.75502	0.90186	0.999996	762	3	-0.12967
IGF1R	10	0.20945	0.46274	0.999996	387	5	-0.12967	0.55975	0.8018	0.999996	833	1	-0.085677
chr14;113898323:113899323	2	0.21184	0.27093	0.999996	388	1	-0.085677	0.63053	0.62984	0.999996	657	3	-0.13481
HSPD1	10	0.21436	0.46988	0.999996	389	4	-0.13481	0.45023	0.72134	0.972037	160	6	0.34672
BBC3	10	0.21522	0.47106	0.999996	390	3	0.34672	0.042146	0.15929	0.999996	844	1	-0.0388
PAICS	10	0.21536	0.47124	0.999996	391	5	-0.0388	0.64078	0.84973	0.999996	813	3	0.0035933
KIF4A	10	0.21614	0.47238	0.999996	392	4	0.0035933	0.6001	0.83046	0.999996	944	0	-0.098304
NO_CURRENT_52	2	0.21789	0.27543	0.999996	393	1	-0.098304	0.76313	0.76183	0.999996	887	3	-0.10933
UQCRQ	10	0.21824	0.47508	0.999996	394	4	-0.10933	0.70101	0.87669	0.999996	300	4	-0.28486
FAU	10	0.21832	0.47519	0.999996	395	5	-0.28486	0.1045	0.30244	0.999996	968	0	-0.14062
NO_CURRENT_133	2	0.21849	0.27585	0.999996	396	1	-0.14062	0.78126	0.77989	0.999996	1152	1	-0.15242
LMNB1	10	0.2207	0.47847	0.999996	397	5	-0.15242	0.99211	0.99209	0.999996	1034	2	-0.017925
FNDC1	10	0.22076	0.47851	0.999996	398	5	-0.017925	0.85887	0.94443	0.999996	686	1	-0.18785
NO_CURRENT_10	2	0.22171	0.2784	0.999996	399	1	-0.18785	0.47668	0.48993	0.999996	545	4	0.083903
THOC6	10	0.223	0.48153	0.999996	400	4	0.083903	0.31473	0.60399	0.999996	1028	0	-0.23697
NO_CURRENT_185	2	0.22351	0.27967	0.999996	401	1	-0.23697	0.84692	0.84631	0.999996	569	3	-0.057588
UBE2R2	10	0.22361	0.48246	0.999996	402	3	-0.057588	0.3382	0.63073	0.999996	623	4	-0.037059
ETV1	10	0.22385	0.48282	0.999996	403	3	-0.037059	0.41191	0.69247	0.782037	96	6	0.45291
GINS1	10	0.22613	0.4864	0.999996	404	2	0.45291	0.014808	0.068869	0.999996	742	1	-0.056242
NO_CURRENT_29	2	0.22652	0.28187	0.999996	405	1	-0.056242	0.54275	0.5467	0.999996	313	5	0.13423
PSPC1	10	0.22679	0.48751	0.999996	406	3	0.13423	0.11424	0.32225	0.999996	904	0	-0.16757
chr7;119336627:119337627	2	0.22692	0.28221	0.999996	407	1	-0.16757	0.72411	0.72273	0.999996	699	1	-0.076249
NO_CURRENT_11	2	0.22832	0.28332	0.999996	408	1	-0.076249	0.49236	0.5028	0.827186	116	5	0.24101
UBA3	10	0.22993	0.49171	0.999996	409	4	0.24101	0.021052	0.090858	0.999996	474	3	-0.15919
PAWR	10	0.23049	0.49256	0.999996	410	5	-0.15919	0.25001	0.52697	0.999996	605	4	0.084793
ACTG1	10	0.2319	0.49463	0.999996	411	4	0.084793	0.38398	0.6716	0.999996	908	0	-0.097181
NO_CURRENT_21	2	0.23211	0.28627	0.999996	412	1	-0.097181	0.72816	0.72673	0.999996	1016	3	0.061219
GADD45A	10	0.23253	0.49549	0.999996	413	3	0.061219	0.82395	0.93549	0.999996	910	0	-0.16831
NO_CURRENT_94	2	0.2333	0.28713	0.999996	414	1	-0.16831	0.72899	0.7276	0.999996	326	6	0.14711
CCT4	10	0.23382	0.49723	0.999996	415	3	0.14711	0.12079	0.33549	0.999996	253	6	0.14291
MARS	10	0.23478	0.49862	0.999996	416	3	0.14291	0.082315	0.25494	0.983788	175	5	0.074451
USP17L20	10	0.23656	0.50104	0.999996	417	5	0.074451	0.046617	0.17259	0.999996	670	1	-0.067439
TFG	10	0.23722	0.50191	0.999996	418	4	-0.067439	0.46401	0.73158	0.999996	802	4	-0.18157
RPA2	10	0.2373	0.50202	0.999996	419	5	-0.18157	0.59409	0.82636	0.999996	490	5	0.15241
RPLP0	10	0.23732	0.50202	0.999996	420	4	0.15241	0.26897	0.55032	0.999996	463	1	-0.11858
chr8;74217531:74218531	4	0.23792	0.37808	0.999996	421	2	-0.11858	0.23539	0.39563	0.999996	949	3	-0.047723
KCTD5	10	0.23897	0.50433	0.999996	422	3	-0.047723	0.76799	0.90791	0.999996	727	4	0.025368
LUM	10	0.24026	0.50629	0.999996	423	4	0.025368	0.52324	0.77498	0.986497	195	6	0.29786
MAP3K3	10	0.24038	0.50647	0.999996	424	2	0.29786	0.054836	0.19473	0.999996	420	5	0.13034
USP17L12	10	0.24081	0.5071	0.999996	425	4	0.13034	0.20053	0.46368	0.999996	285	2	-0.092313
CDKN2D	10	0.24125	0.50778	0.999996	426	4	-0.092313	0.096857	0.2864	0.999996	484	5	0.13171
PRIM1	10	0.24285	0.51001	0.999996	427	3	0.13171	0.26001	0.53916	0.999996	756	4	0.090089
PAFAH1B1	10	0.24489	0.51297	0.999996	428	3	0.090089	0.55412	0.7976	0.999996	303	4	-0.15233
TCP1	10	0.24593	0.5145	0.999996	429	5	-0.15233	0.10738	0.30855	0.999996	851	0	-0.054131
NO_CURRENT_190	2	0.2462	0.29667	0.999996	430	1	-0.054131	0.64667	0.64579	0.999996	522	1	-0.023961
chr3;54479500:54480500	4	0.24686	0.38735	0.999996	431	1	-0.023961	0.29074	0.4483	0.999996	583	4	-0.058195
INSR	10	0.24742	0.51653	0.999996	432	5	-0.058195	0.35373	0.64848	0.999996	984	0	-0.15657
NO_CURRENT_191	2	0.24916	0.29882	0.999996	433	1	-0.15657	0.79989	0.79839	0.999996	496	3	-0.080702
MEN1	10	0.25117	0.52156	0.999996	434	5	-0.080702	0.2729	0.55518	0.999996	628	4	0.07991
PES1	9	0.25154	0.50052	0.999996	435	2	0.07991	0.41805	0.68367	0.999996	473	1	-0.079799
NO_CURRENT_16	2	0.25349	0.30203	0.999996	436	1	-0.079799	0.2458	0.31528	0.999996	823	1	-0.10513
NO_CURRENT_146	2	0.25369	0.30218	0.999996	437	1	-0.10513	0.6146	0.61389	0.999996	1058	2	-0.096827
IQCK	10	0.25595	0.52835	0.999996	438	5	-0.096827	0.8883	0.95352	0.999996	616	1	-0.0066588
NO_CURRENT_150	2	0.25604	0.30377	0.999996	439	1	-0.0066588	0.40387	0.43058	0.999996	849	0	-0.17662
NO_CURRENT_126	2	0.25663	0.30418	0.999996	440	1	-0.17662	0.64383	0.6428	0.999996	1006	2	-0.074644
NOTCH1	10	0.25696	0.5296	0.999996	441	5	-0.074644	0.81287	0.92976	0.999996	799	2	-0.058487
KRT14	10	0.25721	0.52987	0.999996	442	5	-0.058487	0.59083	0.8241	0.999996	921	2	-0.19553
PELP1	10	0.25761	0.53036	0.999996	443	4	-0.19553	0.73645	0.89332	0.999996	516	3	0.030694
FAM66B	10	0.25804	0.53102	0.999996	444	4	0.030694	0.28624	0.57066	0.999996	281	3	-0.16728
VPS52	10	0.25967	0.53296	0.999996	445	4	-0.16728	0.095245	0.28328	0.999996	858	2	-0.081392
CDT1	10	0.26011	0.53335	0.999996	446	4	-0.081392	0.65194	0.8548	0.999996	977	2	-0.075432
CYFIP1	10	0.26324	0.53627	0.999996	447	4	-0.075432	0.79034	0.91862	0.999996	941	3	-0.04711
BUB3	10	0.26383	0.53698	0.999996	448	3	-0.04711	0.7615	0.90468	0.972037	153	6	0.22011
SMCHD1	10	0.26583	0.53886	0.999996	449	2	0.22011	0.039659	0.15094	0.999996	301	4	-0.024521
USP7	10	0.26648	0.53942	0.999996	450	4	-0.024521	0.10583	0.30512	0.999996	288	3	-0.031796
TUBGCP3	10	0.26715	0.53998	0.999996	451	4	-0.031796	0.098306	0.28966	0.149483	46	9	0.31647
COPS7A	10	0.26841	0.54125	0.999996	452	1	0.31647	0.00082219	0.0057978	0.999996	507	1	0.0057422
chr8;77838334:77839334	2	0.26894	0.3135	0.999996	453	1	0.0057422	0.28075	0.33943	0.999996	784	2	-0.046898
FOXO1	10	0.26943	0.5422	0.999996	454	4	-0.046898	0.57728	0.81419	0.999996	662	4	-0.052278
NAE1	10	0.26981	0.54247	0.999996	455	3	-0.052278	0.45718	0.72633	0.999996	895	0	-0.099605
NO_CURRENT_58	2	0.27088	0.31502	0.999996	456	1	-0.099605	0.71507	0.7136	0.999996	349	4	0.033281
KPNB1	10	0.27158	0.54439	0.999996	457	3	0.033281	0.13593	0.36476	0.999996	1137	1	-0.029413
PRMT1	10	0.27199	0.54483	0.999996	458	4	-0.029413	0.97855	0.98499	0.999996	682	4	0.089443
NAA15	10	0.2795	0.5521	0.999996	459	3	0.089443	0.47227	0.73791	0.999996	432	5	0.10777
DUSP6	10	0.28119	0.55369	0.999996	460	3	0.10777	0.21107	0.47777	0.100523	36	5	0.035724
KDM6A	10	0.28142	0.55387	0.999996	461	4	0.035724	0.00040936	0.0030513	0.999996	612	1	-0.054757
chr10;10660441:10661441	2	0.28172	0.32277	0.999996	462	1	-0.054757	0.39735	0.42532	0.999996	988	0	-0.27684
chr12;85731376:85732376	2	0.2821	0.32302	0.999996	463	1	-0.27684	0.80374	0.80244	0.999996	553	5	0.033216
TGFBR3L	10	0.28603	0.55789	0.999996	464	4	0.033216	0.32151	0.61144	0.999996	403	3	0.039826
DAB2	10	0.28661	0.55827	0.999996	465	3	0.039826	0.1881	0.44725	0.999996	318	3	-0.022513
PLK1	10	0.2879	0.55936	0.999996	466	3	-0.022513	0.11691	0.32761	0.999996	452	3	-0.16885
SNRPB	10	0.28864	0.56022	0.999996	467	4	-0.16885	0.2252	0.49554	0.506997	70	4	0.019824
GAPDH	10	0.29026	0.56181	0.999996	468	4	0.019824	0.0059879	0.032061	0.999996	891	0	-0.067536
NO_CURRENT_86	2	0.29133	0.32981	0.999996	469	1	-0.067536	0.71081	0.7097	0.999996	656	3	-0.11397
ATP5A1	10	0.29212	0.56353	0.999996	470	4	-0.11397	0.44891	0.72017	0.999996	800	1	-0.055201
chr2;48401299:48402299	2	0.29286	0.33089	0.999996	471	1	-0.055201	0.59153	0.59148	0.986497	332	1	0.1398
NO_CURRENT_85	2	0.29477	0.33242	0.999996	472	1	0.1398	0.12473	0.20822	0.999996	911	0	-0.10181
chr14;41208519:41209519	2	0.29496	0.3325	0.999996	473	1	-0.10181	0.72922	0.72784	0.999996	673	3	-0.13762
RPL10	10	0.29707	0.56824	0.999996	474	4	-0.13762	0.46789	0.73451	0.923575	136	4	-0.11263
TFRC	10	0.29874	0.57008	0.999996	475	4	-0.11263	0.031212	0.12442	0.999996	972	0	-0.14839
chr19;16895672:16896672	2	0.30296	0.33839	0.999996	476	1	-0.14839	0.78307	0.78131	0.999996	862	0	-0.17251
chr13;117114939:117115939	2	0.30732	0.34198	0.999996	477	1	-0.17251	0.66522	0.66458	0.999996	400	3	-0.084314
RAD1	10	0.30859	0.5794	0.999996	478	3	-0.084314	0.18332	0.44086	0.999996	390	4	0.051609
HAS2	10	0.30895	0.57969	0.999996	479	3	0.051609	0.175	0.42986	0.999996	811	3	-0.051874
GDF6	10	0.31029	0.58105	0.999996	480	4	-0.051874	0.59979	0.83031	0.999996	556	3	-0.013284
USP37	10	0.31054	0.58129	0.999996	481	4	-0.013284	0.32474	0.61503	0.999996	1040	0	-0.10019
NO_CURRENT_169	2	0.31111	0.34494	0.999996	482	1	-0.10019	0.87026	0.87051	0.999996	816	3	0.056944
PRR22	10	0.31276	0.58341	0.999996	483	3	0.056944	0.60165	0.83159	0.999996	993	3	-0.014005
MSX2	10	0.3132	0.58387	0.999996	484	4	-0.014005	0.80608	0.9264	0.999996	671	3	0.096244
RPTOR	10	0.31339	0.58403	0.999996	485	3	0.096244	0.46481	0.73215	0.923575	143	6	0.37916
MCM3	10	0.31453	0.58504	0.999996	486	3	0.37916	0.033152	0.13069	0.999996	413	1	0.15479
chr17;46110419:46111419	2	0.3177	0.35014	0.999996	487	1	0.15479	0.19621	0.28086	0.999996	767	1	-0.058546
NO_CURRENT_57	2	0.31826	0.35056	0.999996	488	1	-0.058546	0.56388	0.56594	0.999996	994	0	-0.16358
NO_CURRENT_26	2	0.31901	0.35118	0.999996	489	1	-0.16358	0.80615	0.80488	0.999996	519	2	0.10222
RPS19	9	0.31987	0.5776	0.999996	490	3	0.10222	0.28868	0.56471	0.999996	599	1	-0.027185
NO_CURRENT_2	2	0.3207	0.35223	0.999996	491	1	-0.027185	0.37615	0.40873	0.999996	244	6	0.20662
ZFYVE9	10	0.32074	0.5905	0.999996	492	2	0.20662	0.079752	0.24983	0.838842	119	7	0.19529
SDHC	10	0.32474	0.59414	0.999996	493	2	0.19529	0.022365	0.095483	0.999996	817	1	-0.084558
NO_CURRENT_168	2	0.32501	0.35561	0.999996	494	1	-0.084558	0.60236	0.60204	0.999996	713	4	0.085502
RPS20	10	0.32784	0.59728	0.999996	495	4	0.085502	0.50794	0.76391	0.972037	154	4	0.030354
ERG	10	0.32793	0.59735	0.999996	496	3	0.030354	0.039833	0.15154	0.999996	388	1	0.081634
NO_CURRENT_1	2	0.32855	0.35794	0.999996	497	1	0.081634	0.17217	0.26464	0.986497	180	5	0.2058
CUL1	10	0.3296	0.59905	0.999996	498	3	0.2058	0.048103	0.17739	0.999996	372	5	0.27211
PSMB5	10	0.32963	0.5991	0.999996	499	4	0.27211	0.14817	0.38793	0.923575	140	6	0.43487
PRPF8	10	0.3316	0.60099	0.999996	500	3	0.43487	0.033022	0.13034	0.999996	868	0	-0.088752
chr2;40323510:40324510	2	0.33228	0.36092	0.999996	501	1	-0.088752	0.66811	0.66725	0.999996	704	4	0.067261
TWIST1	10	0.33269	0.60184	0.999996	502	3	0.067261	0.49686	0.75558	0.999996	377	6	0.29959
SNRPD3	10	0.33383	0.60305	0.999996	503	4	0.29959	0.15307	0.39684	0.096535	34	9	0.48255
MNT	10	0.33427	0.60343	0.999996	504	1	0.48255	0.00036398	0.0027674	0.999996	1032	0	-0.12825
NO_CURRENT_121	2	0.33673	0.36435	0.999996	505	1	-0.12825	0.85853	0.85817	0.999996	902	0	-0.057512
NO_CURRENT_124	2	0.33858	0.36593	0.999996	506	1	-0.057512	0.72087	0.71958	0.999996	678	1	-0.028236
chr7;113722939:113723939	2	0.34025	0.36724	0.999996	507	1	-0.028236	0.46958	0.48395	0.999996	871	0	-0.096524
chr19;25604119:25605119	2	0.34117	0.36805	0.999996	508	1	-0.096524	0.67072	0.66982	0.999996	643	3	-0.073983
SOS1	10	0.34126	0.61033	0.999996	509	4	-0.073983	0.43408	0.70889	0.999996	954	0	-0.13446
chr12;30835543:30836543	2	0.34246	0.36905	0.999996	510	1	-0.13446	0.77234	0.77102	0.999996	533	3	-0.02446
STXBP2	10	0.34367	0.61251	0.999996	511	3	-0.02446	0.30121	0.58832	0.999996	306	5	0.1417
PHF8	10	0.34542	0.61418	0.999996	512	4	0.1417	0.10961	0.31308	0.999996	240	6	0.17629
SERPINB7	10	0.3456	0.61439	0.999996	513	4	0.17629	0.075424	0.24076	0.999996	992	0	-0.086319
chr13;85414443:85415443	2	0.34596	0.37188	0.999996	514	1	-0.086319	0.80555	0.80427	0.999996	714	1	-0.015561
NO_CURRENT_171	2	0.34615	0.37208	0.999996	515	1	-0.015561	0.5086	0.51708	0.999996	491	5	0.13108
HSPA8	10	0.34621	0.6149	0.999996	516	4	0.13108	0.26923	0.55058	0.999996	635	1	-0.014513
chr4;115399293:115400293	2	0.34688	0.37265	0.999996	517	1	-0.014513	0.42493	0.44739	0.999996	892	3	0.00036071
RAD9B	10	0.35015	0.61881	0.999996	518	4	0.00036071	0.71268	0.88199	0.999996	461	4	0.099112
RAF1	10	0.35075	0.61938	0.999996	519	4	0.099112	0.23478	0.50787	0.999996	1066	2	-0.11311
TTC14	10	0.35136	0.61983	0.999996	520	4	-0.11311	0.89891	0.95691	0.999996	386	4	0.015028
PDCD5	10	0.35389	0.62225	0.999996	521	2	0.015028	0.16539	0.41646	0.999996	808	3	-0.024434
CCT6A	10	0.35562	0.62385	0.999996	522	4	-0.024434	0.59906	0.8297	0.999996	809	1	-0.046938
chr20;92641870:92642870	2	0.35696	0.38064	0.999996	523	1	-0.046938	0.5992	0.59901	0.999996	576	3	-0.014986
RPS6KA3	10	0.35929	0.62717	0.999996	524	3	-0.014986	0.34596	0.63967	0.999996	665	3	-0.0056861
USP17L10	10	0.35964	0.62761	0.999996	525	4	-0.0056861	0.45814	0.72708	0.999996	1015	0	-0.21396
chr6;86508626:86509626	2	0.36042	0.38323	0.999996	526	1	-0.21396	0.82012	0.81909	0.999306	235	6	0.21824
MORF4L1	10	0.36136	0.6292	0.999996	527	2	0.21824	0.072386	0.23424	0.999996	648	3	0.002357
SSRP1	10	0.3644	0.63201	0.999996	528	3	0.002357	0.43924	0.71286	0.999996	897	0	-0.053541
NO_CURRENT_182	2	0.36442	0.38632	0.999996	529	1	-0.053541	0.71556	0.71407	0.999996	520	4	0.03193
ERCC3	10	0.36691	0.63425	0.999996	530	4	0.03193	0.28893	0.57385	0.999996	906	0	-0.088975
NO_CURRENT_158	2	0.36804	0.38942	0.999996	531	1	-0.088975	0.72495	0.72347	0.999996	1059	1	-0.023608
GSDMD	10	0.36832	0.63551	0.999996	532	3	-0.023608	0.88864	0.95365	0.999996	310	6	0.19103
NHP2	10	0.36905	0.63616	0.999996	533	4	0.19103	0.11209	0.31805	0.999996	502	3	-0.15464
HIST2H3C	10	0.37041	0.6372	0.999996	534	4	-0.15464	0.2761	0.55904	0.999996	929	0	-0.11676
NO_CURRENT_95	2	0.37165	0.39225	0.999996	535	1	-0.11676	0.74818	0.74695	0.999996	761	1	-0.047665
NO_CURRENT_180	2	0.37201	0.3927	0.999996	536	1	-0.047665	0.55952	0.56193	0.999996	795	2	-0.12545
MBD3L5	10	0.37242	0.63922	0.999996	537	4	-0.12545	0.59007	0.82351	0.999996	999	0	-0.14792
NO_CURRENT_107	2	0.37381	0.39386	0.999996	538	1	-0.14792	0.80974	0.80876	0.827186	115	5	0.21027
TXNDC17	10	0.37458	0.6412	0.999996	539	3	0.21027	0.020777	0.089764	0.999996	1095	2	-0.088038
ROCK2	10	0.3761	0.64256	0.999996	540	4	-0.088038	0.93442	0.97083	0.999996	411	4	0.018199
PSME4	10	0.37841	0.64441	0.999996	541	3	0.018199	0.19352	0.4546	0.999996	1078	2	-0.10274
CARM1	10	0.37856	0.6445	0.999996	542	4	-0.10274	0.91158	0.96167	0.999996	888	2	-0.059492
CDC7	10	0.38041	0.64628	0.999996	543	4	-0.059492	0.70547	0.8788	0.999996	379	5	0.10759
LOC105378360	10	0.38085	0.64666	0.999996	544	2	0.10759	0.15581	0.40219	0.999996	758	1	-0.096249
chr11;35768593:35769593	2	0.38528	0.40316	0.999996	545	1	-0.096249	0.5574	0.55995	0.999996	826	1	-0.048946
NO_CURRENT_161	2	0.3876	0.40527	0.999996	546	1	-0.048946	0.62065	0.62005	0.838842	199	1	0.31573
chr2;114662259:114663259	2	0.38884	0.4064	0.999996	547	1	0.31573	0.055515	0.098296	0.986497	334	1	0.11394
NO_CURRENT_66	2	0.39009	0.40734	0.999996	548	1	0.11394	0.12579	0.20984	0.999996	278	4	-0.12473
SMC1A	10	0.39119	0.65642	0.999996	549	4	-0.12473	0.094565	0.2819	0.999996	697	3	-0.0064162
GADD45B	10	0.39474	0.65949	0.999996	550	3	-0.0064162	0.48862	0.74994	0.999996	852	3	0.012866
PCYT2	10	0.39489	0.65959	0.999996	551	4	0.012866	0.64704	0.85261	0.999996	863	0	-0.056542
chr14;37609975:37610975	2	0.39664	0.41284	0.999996	552	1	-0.056542	0.66601	0.66521	0.923575	141	7	0.1922
USP17L17	10	0.39721	0.66145	0.999996	553	3	0.1922	0.033052	0.13043	0.999996	254	6	0.10255
CFL1	10	0.39737	0.66165	0.999996	554	4	0.10255	0.082639	0.25569	0.999996	387	4	-0.0079705
SKP1	10	0.39763	0.66183	0.999996	555	4	-0.0079705	0.16831	0.42029	0.999996	337	6	0.21367
HUS1	10	0.39791	0.66208	0.999996	556	3	0.21367	0.12684	0.34687	0.999996	415	1	0.081546
NO_CURRENT_60	2	0.39859	0.41439	0.999996	557	1	0.081546	0.19662	0.28116	0.999996	290	6	0.19254
ETV4	10	0.40123	0.66492	0.999996	558	3	0.19254	0.098697	0.2903	0.986497	205	5	0.15403
MAP3K9	10	0.40153	0.66524	0.999996	559	2	0.15403	0.058185	0.20282	0.999996	933	0	-0.079599
chr14;104087514:104088514	2	0.40158	0.41701	0.999996	560	1	-0.079599	0.75509	0.75399	0.999996	501	5	0.036881
PERP	10	0.40174	0.66542	0.999996	561	3	0.036881	0.27414	0.55663	0.999996	429	4	-0.006639
USP17L13	10	0.40293	0.66655	0.999996	562	4	-0.006639	0.20793	0.4737	0.999996	426	1	0.070577
chr16;54673494:54674494	2	0.40316	0.41835	0.999996	563	1	0.070577	0.20557	0.28749	0.999996	351	4	-0.10995
ILF2	10	0.4051	0.66863	0.999996	564	4	-0.10995	0.13708	0.36689	0.999996	373	6	0.19423
TUFM	10	0.40541	0.66894	0.999996	565	4	0.19423	0.1484	0.38837	0.999996	979	2	-0.089932
SSX2IP	10	0.40801	0.67113	0.999996	566	3	-0.089932	0.79311	0.92018	0.986497	183	4	0.072864
ATP5D	10	0.4087	0.67175	0.999996	567	3	0.072864	0.049403	0.18113	0.999996	382	1	-0.0797
chr1;95298954:95299954	4	0.40967	0.55544	0.999996	568	2	-0.0797	0.15902	0.31564	0.999996	998	3	0.082499
KDM1B	10	0.41113	0.67389	0.999996	569	3	0.082499	0.80851	0.92742	0.999996	563	5	0.099334
EGFR	10	0.41148	0.67417	0.999996	570	4	0.099334	0.332	0.62347	0.999996	279	6	0.3163
WDR83	10	0.41189	0.67462	0.999996	571	3	0.3163	0.094619	0.282	0.999996	472	4	0.085751
RNF31	10	0.41191	0.67464	0.999996	572	4	0.085751	0.24545	0.52134	0.999996	1030	0	-0.10997
NO_CURRENT_194	2	0.41192	0.42589	0.999996	573	1	-0.10997	0.85143	0.85077	0.999996	391	1	0.16768
chr10;109657130:109658130	2	0.41227	0.42622	0.999996	574	1	0.16768	0.17631	0.26742	0.999996	434	4	-0.046627
WDR74	10	0.41531	0.67754	0.999996	575	3	-0.046627	0.21156	0.47842	0.999996	893	0	-0.20202
chr9;66768104:66769104	2	0.41732	0.43076	0.999996	576	1	-0.20202	0.71349	0.71228	0.999996	531	5	0.12218
SDHA	10	0.41843	0.68046	0.999996	577	3	0.12218	0.3003	0.58723	0.999996	497	1	0.036822
NO_CURRENT_31	2	0.41888	0.43199	0.999996	578	1	0.036822	0.27302	0.33423	0.999996	939	3	-0.055776
HNRNPC	10	0.42184	0.68328	0.999996	579	4	-0.055776	0.7601	0.90408	0.986497	201	3	-0.035632
GART	10	0.42239	0.68369	0.999996	580	3	-0.035632	0.057062	0.20026	0.999996	308	5	0.06064
OPRK1	10	0.42295	0.68418	0.999996	581	3	0.06064	0.11169	0.31724	0.995662	226	6	0.34254
HIST2H3A	10	0.4237	0.68483	0.999996	582	4	0.34254	0.067745	0.22385	0.999996	688	4	0.032642
UBE2E2	10	0.42681	0.68756	0.999996	583	4	0.032642	0.47812	0.74214	0.999996	1038	0	-0.079116
NO_CURRENT_198	2	0.42734	0.43885	0.999996	584	1	-0.079116	0.86513	0.8653	0.986497	190	4	0.043762
DDX50	10	0.42746	0.68814	0.999996	585	4	0.043762	0.051052	0.18595	0.995662	222	5	0.12089
ACVR2A	10	0.42792	0.68852	0.999996	586	1	0.12089	0.066347	0.22094	0.999996	842	0	-0.052959
NO_CURRENT_89	2	0.42803	0.43956	0.999996	587	1	-0.052959	0.63851	0.63777	0.999996	1003	0	-0.11633
NO_CURRENT_92	2	0.42821	0.43973	0.999996	588	1	-0.11633	0.81172	0.81072	0.999996	289	4	0.031948
SENP8	10	0.4293	0.68978	0.999996	589	4	0.031948	0.098677	0.29025	0.000413	12	5	0.40564
AXIN1	10	0.42991	0.69032	0.999996	590	4	0.40564	1.99e-06	4.17e-06	0.999996	794	1	-0.033188
chr12;93462048:93463048	2	0.43353	0.4445	0.999996	591	1	-0.033188	0.58963	0.58977	0.999996	792	1	-0.0084362
NO_CURRENT_9	2	0.4337	0.44463	0.999996	592	1	-0.0084362	0.58832	0.58847	0.999996	365	6	0.27861
GNL3L	10	0.43498	0.69502	0.999996	593	2	0.27861	0.14432	0.38075	0.999996	889	0	-0.069457
NO_CURRENT_101	2	0.43643	0.4467	0.999996	594	1	-0.069457	0.70934	0.70831	0.999996	466	4	0.021197
NAA38	10	0.43675	0.69671	0.999996	595	4	0.021197	0.2378	0.51146	0.999996	752	1	-0.0072674
chr1;95980490:95981490	2	0.43763	0.4477	0.999996	596	1	-0.0072674	0.55163	0.55456	0.995662	347	1	0.1045
NO_CURRENT_77	2	0.4378	0.44784	0.999996	597	1	0.1045	0.13322	0.22038	0.791392	98	7	0.2262
TGFBR3	10	0.4388	0.69852	0.999996	598	2	0.2262	0.015515	0.071624	0.999996	1024	0	-0.30014
NO_CURRENT_119	2	0.44155	0.45105	0.999996	599	1	-0.30014	0.84162	0.84098	0.999996	1098	2	0.020489
WWP1	10	0.44221	0.70181	0.999996	600	2	0.020489	0.9373	0.9721	0.999996	1004	0	-0.18701
chr13;118015993:118016993	2	0.44443	0.45318	0.999996	601	1	-0.18701	0.81182	0.81085	0.999996	557	4	-0.065114
NPNT	10	0.44483	0.70411	0.999996	602	4	-0.065114	0.32514	0.61552	0.999996	801	1	-0.055404
chr5;12825414:12826414	2	0.44562	0.45424	0.999996	603	1	-0.055404	0.59327	0.59307	0.999996	1007	3	0.029
DSCC1	10	0.447	0.70595	0.999996	604	4	0.029	0.8131	0.92984	0.999996	412	1	0.089373
NO_CURRENT_125	2	0.44731	0.45576	0.999996	605	1	0.089373	0.19397	0.27934	0.838842	192	1	0.25055
chr16;85701511:85702511	2	0.44765	0.45605	0.999996	606	1	0.25055	0.052638	0.093554	0.999996	956	0	-0.072502
NO_CURRENT_147	2	0.44816	0.45647	0.999996	607	1	-0.072502	0.77408	0.77272	0.999996	534	1	0.075463
NO_CURRENT_156	2	0.45018	0.45861	0.999996	608	1	0.075463	0.30372	0.35536	0.296422	57	7	0.49277
ADAMTS1	10	0.45201	0.71046	0.999996	609	3	0.49277	0.002318	0.014246	0.923575	138	7	0.27515
USP17L22	10	0.45222	0.71065	0.999996	610	2	0.27515	0.031847	0.12647	0.999996	449	4	-0.071108
CDC16	10	0.45228	0.71069	0.999996	611	4	-0.071108	0.22255	0.49206	0.999996	392	4	-0.099253
USP10	10	0.45259	0.71095	0.999996	612	4	-0.099253	0.17669	0.43214	0.999996	362	4	-0.027034
VPS28	10	0.4527	0.71105	0.999996	613	3	-0.027034	0.14381	0.37976	0.999996	446	2	-0.12535
NGLY1	10	0.45415	0.71233	0.999996	614	4	-0.12535	0.22161	0.49086	0.999996	934	0	-0.087736
chr12;68477217:68478217	2	0.45657	0.46412	0.999996	615	1	-0.087736	0.75812	0.75682	0.999996	731	4	0.066105
DNA2	10	0.45718	0.71483	0.999996	616	3	0.066105	0.52751	0.77819	0.999996	768	2	-0.018466
FHL2	10	0.45856	0.71596	0.999996	617	3	-0.018466	0.56412	0.80488	0.999996	460	1	0.1085
chr3;82288585:82289585	2	0.45892	0.46626	0.999996	618	1	0.1085	0.2347	0.30764	0.972037	156	6	0.19112
ARNT	10	0.45924	0.71653	0.999996	619	3	0.19112	0.040327	0.153	0.999996	1156	0	-0.10564
TAF1C	10	0.46011	0.71738	0.999996	620	4	-0.10564	0.99382	0.99378	0.999996	615	4	0.11644
DLGAP5	10	0.46206	0.71912	0.999996	621	1	0.11644	0.40337	0.68609	0.999996	1033	0	-0.084195
NO_CURRENT_5	2	0.46209	0.46914	0.999996	622	1	-0.084195	0.85862	0.85832	0.995662	231	5	0.0792
SERPINF2	10	0.46222	0.71925	0.999996	623	4	0.0792	0.070751	0.23087	0.986497	193	6	0.23678
PTGS2	10	0.46232	0.71934	0.999996	624	2	0.23678	0.053261	0.19101	0.999996	775	1	-0.015323
chr8;108061754:108062754	2	0.46426	0.47104	0.999996	625	1	-0.015323	0.57002	0.57191	0.999996	646	4	0.034211
CCT7	10	0.46523	0.72189	0.999996	626	3	0.034211	0.43816	0.71201	0.999996	1021	0	-0.063032
NO_CURRENT_30	2	0.46576	0.47234	0.999996	627	1	-0.063032	0.83048	0.82968	0.999996	1022	0	-0.069115
NO_CURRENT_164	2	0.46808	0.47427	0.999996	628	1	-0.069115	0.83807	0.83744	0.949299	147	5	0.041096
NFKB1	10	0.46935	0.72572	0.999996	629	4	0.041096	0.03554	0.13788	0.999996	417	4	0.065781
ROMO1	10	0.46982	0.72612	0.999996	630	3	0.065781	0.19674	0.45881	0.651095	89	5	0.24729
UBE2Q1	10	0.47047	0.72674	0.999996	631	3	0.24729	0.010323	0.051605	0.999996	592	4	0.088294
FAM66E	10	0.47056	0.7268	0.999996	632	3	0.088294	0.36966	0.66067	0.999996	397	5	0.128
RNF7	10	0.47276	0.72865	0.999996	633	4	0.128	0.17977	0.43625	0.999996	1037	0	-0.16143
chr4;78680082:78681082	2	0.47305	0.47864	0.999996	634	1	-0.16143	0.86404	0.86419	0.999996	983	0	-0.092227
NO_CURRENT_100	2	0.47322	0.47882	0.999996	635	1	-0.092227	0.79714	0.79575	0.999996	427	5	0.13538
MRTO4	10	0.47598	0.73152	0.999996	636	2	0.13538	0.20602	0.47111	0.999996	805	1	-0.018658
NO_CURRENT_87	2	0.47618	0.48145	0.999996	637	1	-0.018658	0.59559	0.59538	0.999996	370	4	0.12896
ANKRD24	10	0.47639	0.73194	0.999996	638	2	0.12896	0.14659	0.385	0.999996	945	0	-0.068395
NO_CURRENT_32	2	0.47734	0.48247	0.999996	639	1	-0.068395	0.76369	0.76241	0.999996	243	5	0.23263
DDI2	10	0.47749	0.73286	0.999996	640	3	0.23263	0.079027	0.24824	0.999996	537	5	0.15733
HIST2H4A	10	0.47842	0.73355	0.999996	641	3	0.15733	0.30786	0.59603	0.999996	770	1	-0.013925
chr20;67020648:67021648	2	0.47881	0.48363	0.999996	642	1	-0.013925	0.56808	0.57011	0.999996	917	1	-0.0057256
chr14;74279580:74280580	4	0.47963	0.60616	0.999996	643	1	-0.0057256	0.73279	0.76522	0.999996	562	5	0.053876
G6PD	10	0.48019	0.73502	0.999996	644	4	0.053876	0.33173	0.62322	0.999996	645	1	0.10323
chr5;127013797:127014797	2	0.48128	0.4858	0.999996	645	1	0.10323	0.43575	0.45615	0.999996	755	4	0.094844
FGFR3	10	0.48173	0.7364	0.999996	646	3	0.094844	0.55382	0.79739	0.999996	551	1	0.036948
NO_CURRENT_83	2	0.48209	0.48649	0.999996	647	1	0.036948	0.32089	0.36792	0.999996	955	0	-0.15022
chr2;85089519:85090519	2	0.48438	0.48847	0.999996	648	1	-0.15022	0.77288	0.77164	0.972037	164	4	0.057534
SMAD3	10	0.48523	0.73956	0.999996	649	3	0.057534	0.043243	0.16256	0.768127	92	4	0.12627
NUP98	10	0.48692	0.74115	0.999996	650	1	0.12627	0.013446	0.063718	0.999996	564	3	0.043528
LOC105372281	10	0.48879	0.7426	0.999996	651	3	0.043528	0.33225	0.62379	0.999996	1009	0	-0.21787
chr20;12302787:12303787	2	0.48927	0.49289	0.999996	652	1	-0.21787	0.8135	0.81244	0.999996	980	3	0.05339
CTDSP1	10	0.48941	0.7431	0.999996	653	3	0.05339	0.79366	0.92047	0.999996	585	4	-0.03945
GRB2	10	0.49101	0.74451	0.999996	654	4	-0.03945	0.35786	0.65185	0.999996	315	5	0.11854
RAB1A	10	0.49131	0.74467	0.999996	655	4	0.11854	0.11558	0.325	0.999996	796	1	-0.041367
NO_CURRENT_117	2	0.49155	0.495	0.999996	656	1	-0.041367	0.59022	0.59032	0.999996	1104	2	-0.07726
TM2D3	10	0.49162	0.74492	0.999996	657	4	-0.07726	0.94087	0.97367	0.999996	424	2	-0.19857
XRCC5	10	0.49255	0.74568	0.999996	658	4	-0.19857	0.20407	0.46852	0.999996	681	1	0.017664
chr1;161815086:161816086	2	0.49317	0.49652	0.999996	659	1	0.017664	0.47206	0.48599	0.999996	561	5	0.040324
C3	10	0.49374	0.74654	0.999996	660	2	0.040324	0.32978	0.62099	0.999996	512	1	0.050629
chr9;61725750:61726750	2	0.49382	0.4972	0.999996	661	1	0.050629	0.28461	0.34201	0.999996	689	4	0.0073925
LRG1	10	0.49436	0.74697	0.999996	662	2	0.0073925	0.47833	0.74224	0.999996	542	4	0.139
DCTN5	10	0.49438	0.74699	0.999996	663	3	0.139	0.31143	0.60027	0.753343	91	3	-0.072751
SIN3A	10	0.49563	0.74805	0.999996	664	4	-0.072751	0.01283	0.061614	0.999996	982	0	-0.11538
chr3;112692963:112693963	2	0.49769	0.50067	0.999996	665	1	-0.11538	0.79601	0.7946	0.999996	997	0	-0.15917
chr16;21323654:21324654	2	0.49947	0.50233	0.999996	666	1	-0.15917	0.80765	0.80647	0.999996	488	4	0.058773
HEY1	10	0.50109	0.75213	0.999996	667	3	0.058773	0.2654	0.54599	0.999996	903	0	-0.082452
NO_CURRENT_63	2	0.50172	0.5047	0.999996	668	1	-0.082452	0.72387	0.72248	0.073057	30	6	0.35016
SLC30A1	10	0.50605	0.75498	0.999996	669	2	0.35016	0.00025453	0.0018909	0.999996	840	0	-0.013097
NO_CURRENT_183	2	0.50716	0.50978	0.999996	670	1	-0.013097	0.63618	0.63544	0.999996	356	5	0.11736
EZH2	10	0.50805	0.75613	0.999996	671	2	0.11736	0.13997	0.3727	0.999996	486	5	0.072846
USP17L6P	10	0.50954	0.75697	0.999996	672	3	0.072846	0.26358	0.54367	0.999996	344	6	0.28555
C7orf55-LUC7L2	10	0.50954	0.75697	0.999996	673	3	0.28555	0.13043	0.35375	0.999996	771	3	-0.036692
VTA1	10	0.51021	0.75734	0.999996	674	3	-0.036692	0.56892	0.80845	0.999996	963	0	-0.078088
chr16;60808401:60809401	2	0.51194	0.51407	0.999996	675	1	-0.078088	0.77913	0.77775	0.999996	931	0	-0.072029
NO_CURRENT_162	2	0.51289	0.5148	0.999996	676	1	-0.072029	0.75114	0.75022	0.999996	879	0	-0.079032
chr6;102582105:102583105	2	0.51464	0.51631	0.999996	677	1	-0.079032	0.68887	0.68815	0.999996	627	3	0.062764
chr13;6930766:6931766	6	0.51974	0.68324	0.999996	678	2	0.062764	0.41542	0.63638	0.999996	509	1	0.074023
chr2;171436623:171437623	2	0.52112	0.5221	0.999996	679	1	0.074023	0.28268	0.34058	0.999996	469	4	0.0735
CSTF3	10	0.52312	0.76433	0.999996	680	3	0.0735	0.23958	0.51374	0.999996	383	1	0.1924
chr12;94177240:94178240	2	0.52755	0.52811	0.999996	681	1	0.1924	0.1597	0.25687	0.999996	753	3	0.0069645
FGFR4	10	0.52886	0.76748	0.999996	682	3	0.0069645	0.55331	0.79698	0.999996	782	1	-0.013072
chr4;52564940:52565940	2	0.53036	0.53055	0.999996	683	1	-0.013072	0.57641	0.57748	0.999996	707	3	0.044512
AKT3	10	0.53057	0.76847	0.999996	684	2	0.044512	0.50083	0.75867	0.584898	83	5	0.22023
PPP2R1A	10	0.53069	0.76852	0.999996	685	2	0.22023	0.0083699	0.042906	0.999996	378	6	0.10927
TAF6	10	0.53213	0.7694	0.999996	686	2	0.10927	0.1553	0.40122	0.999996	574	1	0.050565
chr20;61753575:61754575	2	0.5327	0.53287	0.999996	687	1	0.050565	0.34302	0.38407	0.986497	204	6	0.41309
PRPF38A	10	0.53471	0.77075	0.999996	688	1	0.41309	0.058074	0.2026	0.999996	508	1	0.095135
NO_CURRENT_173	2	0.53596	0.53599	0.999996	689	1	0.095135	0.28191	0.34015	0.999996	649	1	0.053354
chr3;6797800:6798800	2	0.53673	0.5368	0.999996	690	1	0.053354	0.44052	0.45997	0.999996	396	1	0.11481
NO_CURRENT_69	2	0.53735	0.53734	0.999996	691	1	0.11481	0.17919	0.2694	0.999996	966	0	-0.03733
chr14;85074200:85075200	2	0.53828	0.53832	0.999996	692	1	-0.03733	0.78084	0.77947	0.999996	1026	0	-0.094795
chr4;79948193:79949193	2	0.53843	0.53845	0.999996	693	1	-0.094795	0.84594	0.84526	0.394614	65	6	0.27123
KLF6	10	0.53982	0.77338	0.999996	694	1	0.27123	0.0038525	0.02196	0.999996	601	1	0.054902
chr3;8413927:8414927	2	0.54167	0.54158	0.999996	695	1	0.054902	0.37795	0.41009	0.999996	437	5	0.12694
MBD3L2	10	0.54433	0.77562	0.999996	696	1	0.12694	0.21504	0.4828	0.999996	696	4	0.034139
TIPIN	10	0.54465	0.77584	0.999996	697	3	0.034139	0.48823	0.74963	0.999996	691	1	0.030082
chr12;22943568:22944568	2	0.5449	0.54449	0.999996	698	1	0.030082	0.48095	0.49322	0.999996	322	6	0.22366
SMC2	10	0.54545	0.77632	0.999996	699	2	0.22366	0.11814	0.32993	0.999996	494	4	0.074314
RFC2	10	0.54567	0.77648	0.999996	700	2	0.074314	0.27114	0.55286	0.999996	236	5	0.36821
ESPL1	10	0.54661	0.77698	0.999996	701	3	0.36821	0.073234	0.23609	0.999996	1027	0	-0.10828
chr10;65972520:65973520	2	0.54674	0.54621	0.999996	702	1	-0.10828	0.84657	0.84593	0.999996	995	0	-0.09697
NO_CURRENT_105	2	0.54842	0.54792	0.999996	703	1	-0.09697	0.80625	0.80503	0.999996	421	1	0.18873
chr19;23492106:23493106	2	0.55239	0.55157	0.999996	704	1	0.18873	0.20151	0.28468	0.999996	360	6	0.13994
RAD17	10	0.55255	0.78017	0.999996	705	3	0.13994	0.1407	0.37405	0.999996	837	0	-0.0075488
NO_CURRENT_90	2	0.55285	0.55195	0.999996	706	1	-0.0075488	0.63467	0.63403	0.123391	40	7	0.31475
MTF1	10	0.55432	0.78122	0.999996	707	2	0.31475	0.0005717	0.0041616	0.999996	967	0	-0.065218
chr4;30028629:30029629	2	0.55452	0.55367	0.999996	708	1	-0.065218	0.78105	0.77974	0.999996	436	5	0.11374
USP17L28	10	0.55637	0.78235	0.999996	709	3	0.11374	0.21317	0.48038	0.441686	67	8	0.34385
PFN1	10	0.55651	0.78239	0.999996	710	2	0.34385	0.0045671	0.025324	0.999996	246	5	0.088063
AXIN2	10	0.55734	0.78285	0.999996	711	3	0.088063	0.081079	0.25248	0.928684	146	6	0.17151
PCNA	10	0.5587	0.78372	0.999996	712	2	0.17151	0.033971	0.13312	0.999996	570	5	0.072141
USP17L7	10	0.55924	0.7841	0.999996	713	3	0.072141	0.33841	0.63095	0.999996	459	1	0.14856
chr10;111317496:111318496	2	0.56478	0.56413	0.999996	714	1	0.14856	0.23211	0.30574	0.999996	989	0	-0.12592
NO_CURRENT_178	2	0.56883	0.56845	0.999996	715	1	-0.12592	0.80425	0.80305	0.999996	687	4	0.115
ZCCHC8	10	0.56894	0.78957	0.999996	716	1	0.115	0.47679	0.74113	0.999996	406	4	-0.061851
CDK7	10	0.56924	0.78975	0.999996	717	3	-0.061851	0.18935	0.44914	0.999996	492	1	0.1134
chr13;72828432:72829432	2	0.57002	0.5695	0.999996	718	1	0.1134	0.26971	0.33174	0.995662	225	6	0.23681
POLR1D	10	0.57084	0.79041	0.999996	719	3	0.23681	0.066998	0.22238	0.999996	952	0	-0.066846
chr6;42710095:42711095	2	0.57121	0.57054	0.999996	720	1	-0.066846	0.77017	0.76869	0.999996	882	0	-0.013483
chr10;58424642:58425642	2	0.57285	0.57202	0.999996	721	1	-0.013483	0.68989	0.68938	0.983788	295	1	0.17716
NO_CURRENT_187	2	0.57315	0.57227	0.999996	722	1	0.17716	0.10181	0.17355	0.972037	283	1	0.23804
NO_CURRENT_143	2	0.57508	0.57424	0.999996	723	1	0.23804	0.096192	0.16467	0.999996	951	0	-0.062044
NO_CURRENT_102	2	0.57538	0.57452	0.999996	724	1	-0.062044	0.76929	0.7678	0.986497	218	6	0.31898
ENO1	10	0.57582	0.79314	0.999996	725	2	0.31898	0.063037	0.21377	0.999996	763	1	0.045772
NO_CURRENT_72	2	0.57656	0.57566	0.999996	726	1	0.045772	0.55982	0.56226	0.999996	630	1	0.043243
NO_CURRENT_28	2	0.57834	0.5774	0.999996	727	1	0.043243	0.42078	0.44416	0.999996	540	1	0.074891
NO_CURRENT_170	2	0.57848	0.57755	0.999996	728	1	0.074891	0.30884	0.35923	0.999996	942	0	-0.066927
chr11;6072227:6073227	2	0.57878	0.57781	0.999996	729	1	-0.066927	0.76191	0.76064	0.999996	320	4	0.074521
USP17L18	10	0.57974	0.79551	0.999996	730	3	0.074521	0.11775	0.32917	0.278907	55	4	0.07536
TOP2A	10	0.58001	0.79566	0.999996	731	2	0.07536	0.0020763	0.013044	0.999996	668	1	0.078188
NO_CURRENT_71	2	0.58114	0.58009	0.999996	732	1	0.078188	0.46243	0.47814	0.999996	783	1	0.0029726
NO_CURRENT_166	2	0.58143	0.58045	0.999996	733	1	0.0029726	0.577	0.57796	0.001061	13	7	0.53128
MAP2K7	10	0.58879	0.80065	0.999996	734	2	0.53128	3.26e-06	1.25e-05	0.999996	669	1	0.038348
NO_CURRENT_20	2	0.58934	0.58813	0.999996	735	0	0.038348	0.46293	0.47852	0.999996	260	6	0.25506
NIP7	10	0.58981	0.80111	0.999996	736	1	0.25506	0.085034	0.26066	0.999996	530	1	0.13752
chr6;114120090:114121090	2	0.59225	0.59095	0.999996	737	0	0.13752	0.29973	0.35237	0.999996	604	4	0.12861
AGAP7P	10	0.59296	0.80296	0.999996	738	2	0.12861	0.38306	0.67089	0.999996	529	5	0.037948
SMG1	10	0.59326	0.80314	0.999996	739	3	0.037948	0.29843	0.5848	0.999996	619	1	0.067906
chr2;144132930:144133930	2	0.59327	0.59191	0.999996	740	0	0.067906	0.4086	0.43445	0.999996	293	5	0.11234
SLC2A1	10	0.59387	0.80355	0.999996	741	1	0.11234	0.10112	0.29541	0.999996	909	0	-0.050222
NO_CURRENT_157	2	0.59573	0.59444	0.999996	742	0	-0.050222	0.72828	0.72686	0.999996	965	0	-0.046007
chr20;36318813:36319813	2	0.59617	0.59495	0.999996	743	0	-0.046007	0.77924	0.77784	0.999996	498	4	-0.00064515
USP17L25	10	0.59638	0.80471	0.999996	744	3	-0.00064515	0.27313	0.55539	0.999996	475	4	0.0025658
ADAM17	10	0.59824	0.80581	0.999996	745	3	0.0025658	0.25018	0.52713	0.999996	268	6	0.23057
IRF2BPL	10	0.59835	0.8059	0.999996	746	2	0.23057	0.091645	0.2754	0.999996	938	3	-0.0058621
EBI3	10	0.5984	0.80597	0.999996	747	1	-0.0058621	0.75987	0.90401	0.804851	110	7	0.16688
CD46	10	0.59855	0.80603	0.999996	748	3	0.16688	0.017943	0.080089	0.999996	724	1	0.0239
NO_CURRENT_116	2	0.59891	0.59785	0.999996	749	0	0.0239	0.51844	0.52536	0.995662	355	1	0.13624
chr12;65599437:65600437	2	0.5992	0.5982	0.999996	750	0	0.13624	0.13956	0.22996	0.999996	422	5	0.10631
NSMCE2	10	0.5994	0.80647	0.999996	751	2	0.10631	0.20212	0.46586	0.923575	139	6	0.40107
ALDOA	10	0.59978	0.80668	0.999996	752	3	0.40107	0.032501	0.12849	0.999996	481	3	0.070153
USP17L30	10	0.5999	0.80673	0.999996	753	2	0.070153	0.2544	0.5325	0.999996	1020	0	-0.086106
NO_CURRENT_154	2	0.60222	0.60126	0.999996	754	0	-0.086106	0.82576	0.82494	0.999996	874	0	-0.0079136
NO_CURRENT_41	2	0.60236	0.60138	0.999996	755	0	-0.0079136	0.67761	0.67663	0.999996	721	3	0.030667
LMO7	10	0.60475	0.80956	0.999996	756	3	0.030667	0.51669	0.77021	0.999996	375	3	-0.030226
USP17L29	10	0.60758	0.81115	0.999996	757	3	-0.030226	0.15098	0.39295	0.999996	812	1	0.009599
chr19;49314934:49315934	2	0.60765	0.60668	0.999996	758	0	0.009599	0.59992	0.59977	0.999996	828	1	0.009256
NO_CURRENT_188	2	0.60793	0.60699	0.999996	759	0	0.009256	0.62303	0.62255	0.999996	536	4	0.068677
SPCS1	10	0.60927	0.81202	0.999996	760	2	0.068677	0.30519	0.59302	0.344099	62	4	0.091097
WDR4	10	0.60965	0.81224	0.999996	761	3	0.091097	0.0031295	0.018278	0.923575	135	6	0.18548
ELOA3B	10	0.60976	0.81229	0.999996	762	1	0.18548	0.030829	0.12318	0.999996	626	1	0.034233
NO_CURRENT_195	2	0.60993	0.60898	0.999996	763	0	0.034233	0.41506	0.4396	0.999996	237	6	0.29901
XRCC6	10	0.61088	0.81291	0.999996	764	3	0.29901	0.074162	0.2383	0.999996	261	4	-0.044363
SNRPF	9	0.6134	0.80518	0.999996	765	2	-0.044363	0.085882	0.26125	0.999996	489	1	0.16244
NO_CURRENT_139	2	0.61404	0.61301	0.999996	766	0	0.16244	0.26796	0.33064	0.999996	299	6	0.27051
RRM1	10	0.61424	0.81519	0.999996	767	3	0.27051	0.10405	0.30153	0.999996	547	5	0.041854
EPB41L5	10	0.61599	0.81637	0.999996	768	2	0.041854	0.3163	0.60588	0.995662	230	5	0.22944
USP17L9P	10	0.61653	0.81662	0.999996	769	2	0.22944	0.069629	0.22817	0.999996	672	4	0.086457
RFX2	10	0.61669	0.81669	0.999996	770	2	0.086457	0.46594	0.73311	0.999996	694	1	0.13166
chr7;46745158:46746158	2	0.61911	0.61827	0.999996	771	0	0.13166	0.48291	0.49478	0.999996	969	0	-0.044309
NO_CURRENT_78	2	0.62093	0.62023	0.999996	772	0	-0.044309	0.78158	0.78007	0.949299	249	1	0.22335
chr10;120980944:120981944	2	0.62163	0.62102	0.999996	773	0	0.22335	0.081425	0.14131	0.999996	1072	2	-0.037788
POP7	10	0.62212	0.81975	0.999996	774	3	-0.037788	0.9057	0.95936	0.999996	698	1	0.037104
NO_CURRENT_151	2	0.62247	0.62188	0.999996	775	0	0.037104	0.48895	0.49976	0.999996	1012	0	-0.061268
chr11;115079104:115080104	2	0.62303	0.62248	0.999996	776	0	-0.061268	0.81925	0.81816	0.999996	750	2	0.0026067
USP17L11	10	0.62332	0.8204	0.999996	777	3	0.0026067	0.54935	0.79428	0.999996	439	4	0.050335
GADD45G	10	0.62464	0.8211	0.999996	778	2	0.050335	0.21604	0.48411	0.999996	824	2	-0.12042
SAE1	10	0.62556	0.82162	0.999996	779	2	-0.12042	0.61557	0.83886	0.999996	846	0	0.016127
chr13;28174444:28175444	2	0.62776	0.62707	0.999996	780	0	0.016127	0.64151	0.64057	0.986497	210	5	0.33808
HSPA5	10	0.6301	0.82416	0.999996	781	3	0.33808	0.059852	0.20678	0.999996	470	4	0.2163
GMPS	10	0.63171	0.82503	0.999996	782	3	0.2163	0.24294	0.51812	0.999996	834	1	0.010523
NO_CURRENT_177	2	0.63219	0.63146	0.999996	783	0	0.010523	0.63274	0.63215	0.999996	773	1	0.020559
NO_CURRENT_48	2	0.63453	0.63387	0.999996	784	0	0.020559	0.56972	0.57174	0.999996	425	2	-0.11859
COPS5	10	0.63468	0.82697	0.999996	785	3	-0.11859	0.20511	0.46991	0.999996	869	0	-0.0007431
NO_CURRENT_186	2	0.63481	0.63417	0.999996	786	0	-0.0007431	0.66902	0.66817	0.999996	465	1	0.11153
NO_CURRENT_109	2	0.63577	0.63506	0.999996	787	0	0.11153	0.23748	0.30945	0.632103	87	7	0.37454
ATM	10	0.63586	0.82768	0.999996	788	2	0.37454	0.0097093	0.049033	0.999996	654	1	0.037477
NO_CURRENT_6	2	0.63632	0.63561	0.999996	789	0	0.037477	0.44307	0.4618	0.449859	69	6	0.42583
KMT2D	10	0.63754	0.82867	0.999996	790	2	0.42583	0.0048367	0.026552	0.999996	431	5	0.0089979
PATZ1	10	0.63764	0.82876	0.999996	791	3	0.0089979	0.21104	0.47771	0.999996	1013	2	-0.085565
COG3	10	0.63897	0.82947	0.999996	792	2	-0.085565	0.81932	0.93308	0.999996	560	5	0.07777
FGFR1	10	0.63912	0.82953	0.999996	793	3	0.07777	0.32895	0.61998	0.579956	75	7	0.43697
TERF2	10	0.63942	0.82972	0.999996	794	3	0.43697	0.0075901	0.039475	0.999996	722	1	0.083963
chr2;7619801:7620801	2	0.64001	0.63911	0.999996	795	0	0.083963	0.5167	0.52391	0.999996	959	0	-0.028069
NO_CURRENT_179	2	0.64056	0.63958	0.999996	796	0	-0.028069	0.77472	0.77343	0.999996	256	6	0.19403
INCA1	10	0.64059	0.83045	0.999996	797	3	0.19403	0.083105	0.25667	0.999996	271	6	0.29148
USP17L27	10	0.64255	0.8317	0.999996	798	2	0.29148	0.092621	0.27752	0.999996	464	4	0.020467
MAGEA10	10	0.64388	0.83247	0.999996	799	3	0.020467	0.23641	0.50975	0.999996	975	0	-0.026798
NO_CURRENT_36	2	0.64423	0.64323	0.999996	800	0	-0.026798	0.78518	0.78347	0.999996	505	2	-0.095101
LIN37	10	0.64439	0.83269	0.999996	801	3	-0.095101	0.2795	0.56318	0.999996	500	5	0.10465
GORASP1	10	0.64455	0.83279	0.999996	802	2	0.10465	0.27362	0.55595	0.999996	532	3	-0.032994
WDR77	10	0.64543	0.83328	0.999996	803	3	-0.032994	0.30077	0.58779	0.999996	706	1	0.072218
NO_CURRENT_122	2	0.64762	0.64673	0.999996	804	0	0.072218	0.50075	0.51016	0.999996	876	0	-0.00093167
NO_CURRENT_131	2	0.64816	0.6473	0.999996	805	0	-0.00093167	0.68275	0.68177	0.779919	95	5	0.20027
PTENP1	10	0.64966	0.83575	0.999996	806	3	0.20027	0.014478	0.067733	0.999996	493	2	-0.039686
POLD2	10	0.6515	0.83689	0.999996	807	2	-0.039686	0.27013	0.55165	0.999996	729	3	0.010181
CSNK2B	9	0.65164	0.83175	0.999996	808	2	0.010181	0.52585	0.77004	0.986497	212	6	0.19072
RHOA	10	0.65197	0.8371	0.999996	809	3	0.19072	0.059927	0.20694	0.999996	634	4	0.056868
CCNA1	10	0.65486	0.83875	0.999996	810	3	0.056868	0.42246	0.69996	0.999996	790	1	0.036351
NO_CURRENT_91	2	0.65567	0.65496	0.999996	811	0	0.036351	0.58598	0.58622	0.999996	919	3	-0.013175
HSD11B1L	10	0.65636	0.83966	0.999996	812	2	-0.013175	0.73405	0.89213	0.999996	867	0	0.0064415
NO_CURRENT_140	2	0.65781	0.65705	0.999996	813	0	0.0064415	0.66798	0.66714	0.986497	184	4	0.067008
ARCN1	10	0.65927	0.8415	0.999996	814	2	0.067008	0.049482	0.18136	0.999996	870	0	0.015366
chr9;12397330:12398330	2	0.65953	0.65872	0.999996	815	0	0.015366	0.66968	0.66883	0.923575	145	6	0.29502
GDF7	10	0.66064	0.84225	0.999996	816	3	0.29502	0.033477	0.13161	0.999996	639	1	0.046062
NO_CURRENT_176	2	0.66126	0.66057	0.999996	817	0	0.046062	0.42821	0.45012	0.999996	781	1	0.031314
NO_CURRENT_163	2	0.66245	0.66194	0.999996	818	0	0.031314	0.57597	0.57712	0.999996	447	1	0.18599
chr7;135535144:135536144	2	0.66574	0.66502	0.999996	819	0	0.18599	0.22211	0.29873	0.900375	132	7	0.35897
DPH2	10	0.66619	0.84525	0.999996	820	1	0.35897	0.028557	0.11595	0.999996	543	1	0.22081
chr15;70474618:70475618	2	0.66798	0.66714	0.999996	821	0	0.22081	0.31375	0.36279	0.999996	518	1	0.23636
chr1;118226134:118227134	2	0.66824	0.66741	0.999996	822	0	0.23636	0.28864	0.34456	0.188841	48	7	0.44963
TAZ	10	0.66872	0.84686	0.999996	823	3	0.44963	0.0011111	0.0076428	0.999996	861	0	0.0070776
NO_CURRENT_61	2	0.66916	0.66829	0.999996	824	0	0.0070776	0.65927	0.65854	0.999996	928	0	-0.01456
NO_CURRENT_65	2	0.67033	0.66941	0.999996	825	0	-0.01456	0.74646	0.7453	0.999996	487	5	0.084024
MYBBP1A	10	0.67124	0.84827	0.999996	826	2	0.084024	0.26497	0.54554	0.999996	976	0	-0.032089
chr12;70579032:70580032	2	0.67125	0.67029	0.999996	827	0	-0.032089	0.78875	0.78727	0.999996	548	1	0.14196
chr14;45591243:45592243	2	0.67346	0.67256	0.999996	828	0	0.14196	0.31695	0.36514	0.995662	352	1	0.19618
chr18;66797392:66798392	2	0.67372	0.67284	0.999996	829	0	0.19618	0.13766	0.22718	0.58759	85	6	0.45499
FURIN	10	0.67415	0.84993	0.999996	830	1	0.45499	0.0085267	0.043599	0.999996	323	6	0.17764
MAP2K2	10	0.67663	0.85146	0.999996	831	2	0.17764	0.11845	0.33062	0.999996	546	4	0.088066
ICAM1	10	0.67745	0.85194	0.999996	832	2	0.088066	0.31579	0.60521	0.891465	127	6	0.23056
SMAD7	10	0.6775	0.85196	0.999996	833	3	0.23056	0.026396	0.10899	0.999996	700	1	0.048851
NO_CURRENT_74	2	0.67787	0.67689	0.999996	834	0	0.048851	0.49268	0.50303	0.999996	971	3	-0.035258
PARD3	10	0.67806	0.85219	0.999996	835	3	-0.035258	0.78225	0.91465	0.999996	528	1	0.14824
NO_CURRENT_152	2	0.67838	0.6774	0.999996	836	0	0.14824	0.29744	0.35091	0.999996	644	1	0.14373
chr4;71633605:71634605	2	0.67877	0.67775	0.999996	837	0	0.14373	0.43438	0.45512	0.999996	568	5	0.22465
ZCRB1	10	0.67909	0.85281	0.999996	838	2	0.22465	0.33701	0.62941	0.556063	72	6	0.25978
IPO8	10	0.6795	0.85298	0.999996	839	2	0.25978	0.0068649	0.036102	0.999996	658	1	0.12063
chr15;4320996:4321996	2	0.67967	0.67867	0.999996	840	0	0.12063	0.45035	0.46806	0.999996	912	0	-0.0060742
chr16;5718069:5719069	2	0.68031	0.67932	0.999996	841	0	-0.0060742	0.73064	0.7292	0.995662	229	6	0.14628
WEE2	10	0.68032	0.85343	0.999996	842	2	0.14628	0.068716	0.226	0.999996	857	0	0.026897
NO_CURRENT_79	2	0.68044	0.6795	0.999996	843	0	0.026897	0.65179	0.65122	0.999996	525	4	0.037944
BMP10	10	0.68044	0.85349	0.999996	844	2	0.037944	0.29592	0.58187	0.999996	738	1	0.068775
chr9;115805496:115806496	2	0.68173	0.68079	0.999996	845	0	0.068775	0.53843	0.54291	0.999996	366	5	0.19377
USP17L5	10	0.6823	0.8545	0.999996	846	2	0.19377	0.14451	0.3811	0.999996	590	4	-0.034125
WNT2	10	0.68248	0.85462	0.999996	847	3	-0.034125	0.36137	0.6545	0.827186	114	6	0.37303
IMP4	10	0.68437	0.85576	0.999996	848	1	0.37303	0.020613	0.089288	0.999996	822	1	0.041509
chr8;90769417:90770417	2	0.68506	0.68432	0.999996	849	0	0.041509	0.61205	0.6115	0.999996	554	4	0.08737
CDC6	10	0.68628	0.85692	0.999996	850	2	0.08737	0.32314	0.61336	0.999996	264	5	0.094813
DHFR	10	0.68718	0.85745	0.999996	851	1	0.094813	0.08877	0.26881	0.999996	523	3	0.043196
ATP2B1	10	0.68811	0.85795	0.999996	852	2	0.043196	0.29293	0.57859	0.999996	701	1	0.061793
chr2;172342819:172343819	2	0.68862	0.68787	0.999996	853	0	0.061793	0.49301	0.50339	0.999996	418	1	0.1655
NO_CURRENT_165	2	0.68887	0.68815	0.999996	854	0	0.1655	0.19845	0.28249	0.999996	611	4	0.055993
ITGA8	10	0.68963	0.85884	0.999996	855	2	0.055993	0.39613	0.68083	0.999996	428	4	0.068023
BAIAP2	10	0.68987	0.85905	0.999996	856	3	0.068023	0.20706	0.47244	0.999996	974	0	-0.028183
NO_CURRENT_54	2	0.68989	0.68938	0.999996	857	0	-0.028183	0.78465	0.78293	0.999996	478	4	0.048613
PIK3R1	10	0.69014	0.85924	0.999996	858	3	0.048613	0.25259	0.53012	0.804851	108	7	0.22183
MORC2	10	0.69096	0.8597	0.999996	859	3	0.22183	0.017407	0.078068	0.999996	476	1	0.13602
NO_CURRENT_27	2	0.69141	0.69089	0.999996	860	0	0.13602	0.25073	0.31869	0.972037	163	7	0.31792
DDX18	10	0.69175	0.86017	0.999996	861	2	0.31792	0.042854	0.16148	0.999996	719	1	0.063317
NO_CURRENT_56	2	0.69682	0.69627	0.999996	862	0	0.063317	0.51575	0.52315	0.958509	258	1	0.39136
chr7;4404455:4405455	2	0.69982	0.69922	0.999996	863	0	0.39136	0.084475	0.14628	0.999996	723	1	0.059292
NO_CURRENT_132	2	0.70181	0.70116	0.999996	864	0	0.059292	0.51765	0.5247	0.986497	194	6	0.18941
CDKN2B	10	0.7019	0.86616	0.999996	865	2	0.18941	0.05348	0.19153	0.999996	692	1	0.077574
NO_CURRENT_53	2	0.70193	0.70132	0.999996	866	0	0.077574	0.48144	0.49364	0.999996	845	0	0.018056
NO_CURRENT_104	2	0.70243	0.70192	0.999996	867	0	0.018056	0.64083	0.63991	0.999996	926	0	-0.0064228
NO_CURRENT_141	2	0.70305	0.7026	0.999996	868	0	-0.0064228	0.74589	0.74475	0.999996	441	4	0.042037
POLA2	10	0.70357	0.86716	0.999996	869	3	0.042037	0.21693	0.48505	0.999996	937	0	-0.0057921
NO_CURRENT_80	2	0.70478	0.70419	0.999996	870	0	-0.0057921	0.75969	0.7585	0.999996	471	1	0.14571
NO_CURRENT_75	2	0.7054	0.70478	0.999996	871	0	0.14571	0.24363	0.31374	0.999996	905	0	0.0033892
NO_CURRENT_172	2	0.70663	0.70572	0.999996	872	0	0.0033892	0.72447	0.72308	0.999996	856	0	0.021062
chr8;50589964:50590964	2	0.70688	0.70602	0.999996	873	0	0.021062	0.65139	0.65078	0.999996	927	0	-0.00010743
NO_CURRENT_12	2	0.70762	0.70667	0.999996	874	0	-0.00010743	0.74635	0.74515	0.999996	637	1	0.099995
chr4;95261940:95262940	2	0.70848	0.70758	0.999996	875	0	0.099995	0.42528	0.44759	0.999996	661	1	0.069171
NO_CURRENT_25	2	0.71105	0.7099	0.999996	876	0	0.069171	0.45674	0.47327	0.999996	877	0	0.028545
chr11;38306372:38307372	2	0.71179	0.71061	0.999996	877	0	0.028545	0.68416	0.68334	0.999996	854	0	0.028304
NO_CURRENT_62	2	0.7124	0.71121	0.999996	878	0	0.028304	0.64775	0.64692	0.999996	408	5	0.094283
USP17L15	10	0.71258	0.87253	0.999996	879	2	0.094283	0.19159	0.45203	0.999996	766	1	0.046597
NO_CURRENT_110	2	0.71507	0.7136	0.999996	880	0	0.046597	0.56238	0.56477	0.999996	467	1	0.21117
NO_CURRENT_44	2	0.71544	0.71396	0.999996	881	0	0.21117	0.23808	0.30982	0.995662	224	6	0.15504
FBXO11	10	0.7156	0.8744	0.999996	882	3	0.15504	0.066785	0.22191	0.999996	259	6	0.24405
MIS18A	10	0.71645	0.87498	0.999996	883	1	0.24405	0.08466	0.25984	0.986497	207	4	0.060306
EIF3G	10	0.71663	0.8751	0.999996	884	3	0.060306	0.059218	0.20527	0.81775	113	7	0.49716
NOP56	10	0.71726	0.87545	0.999996	885	2	0.49716	0.019475	0.085331	0.034447	24	5	0.2837
MGA	10	0.71741	0.87547	0.999996	886	3	0.2837	7.79e-05	0.00069708	0.999996	807	1	0.048684
NO_CURRENT_34	2	0.71883	0.7174	0.999996	887	0	0.048684	0.59761	0.59745	0.999996	843	3	0.033135
MBD3L1	10	0.71918	0.87658	0.999996	888	1	0.033135	0.6403	0.84944	0.999996	423	5	0.20608
CAND1	10	0.71952	0.87679	0.999996	889	2	0.20608	0.20303	0.46714	0.999996	402	5	0.17284
PTPN11	10	0.72027	0.87729	0.999996	890	2	0.17284	0.18739	0.44635	0.804851	104	5	0.11639
CLNS1A	10	0.7235	0.8792	0.999996	891	2	0.11639	0.017002	0.076858	0.983788	296	1	0.19945
chr16;82435167:82436167	2	0.72351	0.72203	0.999996	892	0	0.19945	0.10224	0.17433	0.999996	659	1	0.086509
NO_CURRENT_55	2	0.72375	0.72234	0.999996	893	0	0.086509	0.45271	0.46986	0.999996	674	4	0.05281
H1FOO	10	0.72514	0.88012	0.999996	894	2	0.05281	0.46811	0.73471	0.999996	916	0	0.01367
NO_CURRENT_148	2	0.72542	0.72394	0.999996	895	0	0.01367	0.73241	0.73099	0.986497	198	5	0.22091
FRS2	10	0.72684	0.88108	0.999996	896	3	0.22091	0.055474	0.1963	0.999996	730	1	0.065945
NO_CURRENT_99	2	0.72709	0.72562	0.999996	897	0	0.065945	0.52598	0.53184	0.073057	33	5	0.426
APC	10	0.72812	0.88184	0.999996	898	2	0.426	0.00027874	0.0020328	0.826693	182	1	0.28913
chr16;93159289:93160289	2	0.72922	0.72784	0.999996	899	0	0.28913	0.049314	0.087827	0.999996	250	6	0.21791
MAT2A	10	0.72958	0.8827	0.999996	900	2	0.21791	0.081461	0.25336	0.999996	273	4	-0.026086
USP17L21	10	0.72987	0.88284	0.999996	901	2	-0.026086	0.092827	0.27804	0.999996	603	1	0.084405
chr10;8129001:8130001	2	0.731	0.72958	0.999996	902	0	0.084405	0.38296	0.41391	0.999996	814	1	0.036117
NO_CURRENT_200	2	0.73312	0.73173	0.999996	903	0	0.036117	0.60107	0.60091	0.999996	541	1	0.23172
NO_CURRENT_137	2	0.73335	0.73196	0.999996	904	0	0.23172	0.31016	0.36031	0.999996	515	1	0.15499
NO_CURRENT_111	2	0.7337	0.73235	0.999996	905	0	0.15499	0.28615	0.34294	0.229761	51	5	0.25439
PDCD10	10	0.73577	0.88653	0.999996	906	2	0.25439	0.0014463	0.0098801	0.324257	59	8	0.38682
PPP2CA	10	0.73611	0.88668	0.999996	907	1	0.38682	0.0027784	0.016584	0.923575	137	6	0.24729
SMAD2	10	0.73633	0.8868	0.999996	908	3	0.24729	0.031748	0.1262	0.999996	405	5	0.19237
ANAPC11	10	0.73668	0.88694	0.999996	909	2	0.19237	0.18924	0.44897	0.995662	223	5	0.17546
RBP4	10	0.7368	0.88702	0.999996	910	2	0.17546	0.066467	0.22118	0.999996	395	5	0.11282
FAM25C	10	0.73782	0.88753	0.999996	911	2	0.11282	0.17789	0.43374	0.999996	389	3	-0.032611
XDH	10	0.73831	0.88786	0.999996	912	3	-0.032611	0.17389	0.42838	0.999996	831	1	0.064064
NO_CURRENT_73	2	0.73989	0.7386	0.999996	913	0	0.064064	0.62887	0.62815	0.999996	407	3	-0.01315
USP17L1	10	0.74198	0.89023	0.999996	914	3	-0.01315	0.1896	0.44949	0.999996	684	4	0.089718
NDC80	10	0.74259	0.89063	0.999996	915	2	0.089718	0.47493	0.73979	0.999996	712	1	0.14629
NO_CURRENT_136	2	0.7429	0.74174	0.999996	916	0	0.14629	0.5078	0.51652	0.009626	18	6	0.50428
FBXW7	10	0.74356	0.89129	0.999996	917	2	0.50428	1.96e-05	0.00014609	0.999996	350	5	0.21633
MPND	10	0.74465	0.89191	0.999996	918	3	0.21633	0.13625	0.36534	0.949299	149	7	0.2154
GDF2	10	0.74489	0.89201	0.999996	919	2	0.2154	0.036481	0.14107	0.999996	883	0	0.029636
chr4;114318977:114319977	2	0.746	0.74485	0.999996	920	0	0.029636	0.69317	0.69262	0.999996	907	0	0.012836
chr8;117241069:117242069	2	0.74612	0.74493	0.999996	921	0	0.012836	0.72792	0.72653	0.999996	680	1	0.13251
chr1;103642851:103643851	2	0.74692	0.74582	0.999996	922	0	0.13251	0.47074	0.48493	0.999996	333	6	0.2314
EWSR1	10	0.74827	0.89386	0.999996	923	3	0.2314	0.12539	0.34403	0.999996	734	4	0.077277
RCL1	10	0.74866	0.89411	0.999996	924	2	0.077277	0.53085	0.78055	0.999996	409	1	0.17566
NO_CURRENT_37	2	0.74943	0.74837	0.999996	925	0	0.17566	0.19192	0.27804	0.999996	381	1	0.38153
chr11;41037866:41038866	2	0.75	0.74893	0.999996	926	0	0.38153	0.1572	0.25518	0.999996	860	0	0.032666
NO_CURRENT_142	2	0.75475	0.75359	0.999996	927	0	0.032666	0.65501	0.65433	0.986497	213	6	0.21369
EFNA1	10	0.75566	0.89621	0.999996	928	2	0.21369	0.06064	0.20841	0.999996	922	0	0.016555
NO_CURRENT_84	2	0.75577	0.75463	0.999996	929	0	0.016555	0.73861	0.73757	0.999996	894	0	0.023612
chr10;85250727:85251727	2	0.75734	0.75609	0.999996	930	0	0.023612	0.71471	0.71338	0.999996	880	0	0.023895
NO_CURRENT_68	2	0.75745	0.75616	0.999996	931	0	0.023895	0.68913	0.68842	0.383473	63	5	0.18208
CNOT4	10	0.75821	0.897	0.999996	932	2	0.18208	0.0036645	0.02095	0.838842	120	6	0.2797
OSTC	10	0.75979	0.8975	0.999996	933	2	0.2797	0.022606	0.096242	0.999996	875	0	0.041455
NO_CURRENT_14	2	0.7608	0.75963	0.999996	934	0	0.041455	0.68083	0.67998	0.999996	582	5	0.084894
CAV3	10	0.76105	0.89788	0.999996	935	2	0.084894	0.35329	0.64807	0.999996	898	0	0.02119
chr20;70156787:70157787	2	0.76169	0.76048	0.999996	936	0	0.02119	0.71653	0.71495	0.999996	468	4	0.055939
SDHD	10	0.76478	0.89907	0.999996	937	1	0.055939	0.23885	0.51271	0.999996	728	1	0.11957
NO_CURRENT_134	2	0.76644	0.76502	0.999996	938	0	0.11957	0.52551	0.53145	0.999996	642	4	0.088347
UBR3	10	0.76786	0.90008	0.999996	939	1	0.088347	0.4324	0.70762	0.999996	343	5	0.33827
RPL18	10	0.76922	0.90049	0.999996	940	2	0.33827	0.13016	0.35324	0.999996	850	0	0.058328
chr19;9371736:9372736	2	0.7706	0.76927	0.999996	941	0	0.058328	0.64437	0.64335	0.999996	445	5	0.19881
TPI1	10	0.77657	0.90281	0.999996	942	2	0.19881	0.22068	0.48969	0.999996	764	1	0.068958
NO_CURRENT_49	2	0.77666	0.77523	0.999996	943	0	0.068958	0.56057	0.56297	0.999996	636	1	0.11351
chr16;54598037:54599037	2	0.77934	0.77796	0.999996	944	0	0.11351	0.4251	0.44751	0.999996	524	4	-0.0098365
ANAPC13	10	0.78058	0.90425	0.999996	945	2	-0.0098365	0.29299	0.57864	0.999996	650	1	0.087777
chr12;25738631:25739631	2	0.78084	0.77947	0.999996	946	0	0.087777	0.44069	0.46012	0.827186	117	7	0.3235
USP15	10	0.78096	0.90431	0.999996	947	2	0.3235	0.021218	0.091367	0.999996	793	1	0.11014
chr11;64552765:64553765	2	0.78169	0.78016	0.999996	948	0	0.11014	0.5889	0.58907	0.999996	1008	3	0.067462
TRMT12	10	0.78241	0.90484	0.999996	949	2	0.067462	0.81329	0.92995	0.888236	126	7	0.41778
PRKDC	10	0.78327	0.9051	0.999996	950	2	0.41778	0.026114	0.10785	0.999996	780	1	0.13996
chr4;84681599:84682599	2	0.7837	0.78194	0.999996	951	0	0.13996	0.57552	0.57672	0.999996	641	3	-0.10737
CUL3	10	0.78384	0.9053	0.999996	952	2	-0.10737	0.43073	0.70622	0.999996	309	6	0.23026
USP17L26	10	0.78867	0.907	0.999996	953	2	0.23026	0.11176	0.31738	0.975774	171	5	0.14401
EIF2S3	10	0.78991	0.90739	0.999996	954	2	0.14401	0.045126	0.16801	0.006698	17	9	0.71905
PAPD5	10	0.79007	0.90746	0.999996	955	1	0.71905	1.49e-05	9.6e-05	0.999996	544	1	0.11665
chr16;47551319:47552319	2	0.79011	0.78858	0.999996	956	0	0.11665	0.31469	0.36352	0.999996	609	1	0.11692
NO_CURRENT_45	2	0.79177	0.79022	0.999996	957	0	0.11692	0.39098	0.42034	0.999996	342	6	0.27523
TIMM13	10	0.79256	0.90849	0.999996	958	1	0.27523	0.12993	0.35271	0.999996	292	6	0.22204
GSE1	10	0.79339	0.90882	0.999996	959	1	0.22204	0.099804	0.29255	0.999996	398	1	0.29259
chr15;58306228:58307228	2	0.79673	0.79531	0.999996	960	0	0.29259	0.18043	0.27026	0.999996	419	3	0.041609
ECT2	10	0.79748	0.91017	0.999996	961	1	0.041609	0.19854	0.46093	0.013909	21	9	0.50682
PTEN	10	0.79802	0.91034	0.999996	962	1	0.50682	2.95e-05	0.00024627	0.999996	404	4	-0.02827
SDCBP	10	0.79895	0.91056	0.999996	963	2	-0.02827	0.18836	0.44771	0.999996	819	1	0.10798
chr14;63848572:63849572	2	0.79979	0.79831	0.999996	964	0	0.10798	0.60579	0.60527	0.986497	185	7	0.30853
STK11	10	0.79983	0.9109	0.999996	965	2	0.30853	0.049632	0.18173	0.999996	821	1	0.072245
NO_CURRENT_184	2	0.80203	0.80059	0.999996	966	0	0.072245	0.61163	0.61102	0.116908	39	9	0.42983
HIST2H4B	10	0.80361	0.91216	0.999996	967	1	0.42983	0.00051875	0.0038444	0.999996	549	5	0.14516
CCNB1	10	0.80414	0.91236	0.999996	968	1	0.14516	0.31986	0.60974	0.995662	304	2	0.12681
chr1;17327763:17328763	4	0.80637	0.80822	0.999996	969	1	0.12681	0.10743	0.22949	0.986497	209	6	0.27699
CDC40	10	0.80747	0.91338	0.999996	970	2	0.27699	0.05974	0.20647	0.999996	1096	1	0.020008
PRKRIP1	10	0.8094	0.91404	0.999996	971	2	0.020008	0.9351	0.97114	0.999996	485	5	0.1128
MYO1F	10	0.81089	0.9146	0.999996	972	2	0.1128	0.26153	0.541	0.999996	593	1	0.22963
chr10;11763684:11764684	2	0.8131	0.81204	0.999996	973	0	0.22963	0.36966	0.40391	0.999996	622	1	0.20448
NO_CURRENT_76	2	0.81359	0.81255	0.999996	974	0	0.20448	0.41087	0.4363	0.999996	482	1	0.22096
chr12;16392348:16393348	2	0.81467	0.81361	0.999996	975	0	0.22096	0.25585	0.3221	0.999996	765	1	0.095461
NO_CURRENT_199	2	0.81711	0.81608	0.999996	976	0	0.095461	0.56148	0.56382	0.986497	215	4	0.028344
CAMK2N1	10	0.81738	0.91686	0.999996	977	2	0.028344	0.062443	0.21247	0.999996	785	1	0.093439
NO_CURRENT_153	2	0.81857	0.81758	0.999996	978	0	0.093439	0.5773	0.57822	0.999996	743	1	0.11102
NO_CURRENT_115	2	0.81925	0.81816	0.999996	979	0	0.11102	0.54613	0.54966	0.999996	744	1	0.064844
NO_CURRENT_189	2	0.82127	0.82027	0.999996	980	0	0.064844	0.54674	0.55019	0.999996	652	1	0.22097
chr13;60413733:60414733	2	0.82137	0.82036	0.999996	981	0	0.22097	0.44138	0.46061	0.999996	703	1	0.1385
chr2;123443724:123444724	2	0.82548	0.82465	0.999996	982	0	0.1385	0.49511	0.50522	0.999996	589	1	0.092302
NO_CURRENT_35	2	0.82567	0.82484	0.999996	983	0	0.092302	0.36078	0.39714	0.804851	106	5	0.18026
CITED2	10	0.82791	0.92111	0.999996	984	2	0.18026	0.017233	0.077526	0.999996	675	1	0.15183
NO_CURRENT_59	2	0.82898	0.82826	0.999996	985	0	0.15183	0.46842	0.48297	0.113992	37	8	0.62474
ARID1A	10	0.82907	0.92156	0.999996	986	1	0.62474	0.00049489	0.0036357	0.999996	848	3	0.021719
BUB1	10	0.82947	0.92172	0.999996	987	2	0.021719	0.64353	0.85107	0.999996	1018	2	-0.051032
C7orf26	10	0.83092	0.92222	0.999996	988	2	-0.051032	0.82451	0.93571	0.999996	477	5	0.052628
STRA8	10	0.8316	0.92248	0.999996	989	1	0.052628	0.25142	0.52869	0.999996	618	1	0.15403
chr20;136364235:136365235	2	0.8317	0.8311	0.999996	990	0	0.15403	0.4065	0.43266	0.999996	751	1	0.12419
NO_CURRENT_114	2	0.83188	0.83131	0.999996	991	0	0.12419	0.5498	0.55295	0.986497	217	6	0.29577
ORC3	10	0.83297	0.92301	0.999996	992	2	0.29577	0.062935	0.21351	0.999996	587	4	0.0323
RPA4	10	0.83755	0.92454	0.999996	993	2	0.0323	0.36049	0.65385	0.740646	112	2	0.082442
chr6;86813833:86814833	4	0.84005	0.84093	0.999996	994	0	0.082442	0.01875	0.059327	0.999996	369	3	0.029599
USP17L2	10	0.84056	0.92551	0.999996	995	2	0.029599	0.14585	0.38351	0.259387	53	7	0.43139
USP17L19	10	0.84111	0.92571	0.999996	996	2	0.43139	0.0017787	0.011592	0.999996	827	1	0.12574
NO_CURRENT_128	2	0.84117	0.84061	0.999996	997	0	0.12574	0.62191	0.62135	0.278907	56	7	0.33739
MPHOSPH8	10	0.84399	0.92674	0.999996	998	1	0.33739	0.0021055	0.013169	0.999996	270	6	0.22232
IMPDH2	10	0.84612	0.92767	0.999996	999	1	0.22232	0.092489	0.27728	0.995662	345	2	0.23374
chr18;30052384:30053384	2	0.84834	0.84772	0.999996	1000	0	0.23374	0.13174	0.21824	0.838842	118	7	0.18046
TGIF1	10	0.84877	0.92869	0.999996	1001	2	0.18046	0.022322	0.095333	0.999996	973	3	-0.022147
WNT11	10	0.84905	0.92884	0.999996	1002	1	-0.022147	0.784	0.91543	0.324257	60	8	0.20861
GEMIN4	10	0.85314	0.93037	0.999996	1003	1	0.20861	0.0028341	0.016792	0.632103	86	6	0.31734
MAP3K7	10	0.85395	0.93058	0.999996	1004	1	0.31734	0.0096142	0.048666	0.999996	367	2	0.087084
chr20;131578218:131579218	2	0.85483	0.85418	0.999996	1005	0	0.087084	0.14517	0.23835	0.999996	358	5	0.09075
TGFBR1	10	0.85562	0.93126	0.999996	1006	2	0.09075	0.14016	0.37295	0.999996	517	5	0.19578
RPS6	10	0.85813	0.93233	0.999996	1007	2	0.19578	0.28725	0.57161	0.99844	361	2	0.23728
chr18;8129761:8130761	2	0.85887	0.85863	0.999996	1008	0	0.23728	0.14113	0.23235	0.804851	109	6	0.20393
MAP2K1	10	0.85955	0.933	0.999996	1009	2	0.20393	0.017439	0.078169	0.819525	181	2	0.35192
chr10;76023799:76024799	2	0.85956	0.85929	0.999996	1010	0	0.35192	0.048426	0.086375	0.995662	357	2	0.29245
NO_CURRENT_8	2	0.8599	0.85962	0.999996	1011	0	0.29245	0.1401	0.23077	0.999996	732	4	0.047002
GRHL2	10	0.86046	0.93334	0.999996	1012	1	0.047002	0.5278	0.77838	0.995662	354	2	0.15045
NO_CURRENT_144	2	0.86075	0.86047	0.999996	1013	0	0.15045	0.13925	0.22946	0.995662	353	2	0.21846
NO_CURRENT_3	2	0.86126	0.86108	0.999996	1014	0	0.21846	0.13874	0.22878	0.999996	399	5	0.11102
USP17L24	10	0.86536	0.93528	0.999996	1015	2	0.11102	0.18304	0.44055	0.196302	49	9	0.27633
ZDHHC5	10	0.86559	0.9354	0.999996	1016	1	0.27633	0.0011899	0.0081103	0.999996	374	4	0.099288
U2AF1	10	0.86568	0.93543	0.999996	1017	2	0.099288	0.15077	0.39257	0.995662	346	2	0.10122
NO_CURRENT_22	2	0.86729	0.86742	0.999996	1018	0	0.10122	0.13271	0.2197	0.999996	266	6	0.19732
DYNC1H1	10	0.86763	0.93627	0.999996	1019	2	0.19732	0.091025	0.27408	0.999996	262	6	0.16054
ANXA8	10	0.86764	0.93627	0.999996	1020	1	0.16054	0.086543	0.26404	0.986497	341	2	0.13555
chr20;135696026:135697026	2	0.87197	0.87209	0.999996	1021	0	0.13555	0.12803	0.21314	0.986497	340	2	0.1829
NO_CURRENT_181	2	0.87205	0.87215	0.999996	1022	0	0.1829	0.12795	0.21301	0.986497	338	2	0.22494
NO_CURRENT_46	2	0.87246	0.8726	0.999996	1023	0	0.22494	0.12754	0.21241	0.986497	336	2	0.23379
NO_CURRENT_113	2	0.87351	0.8737	0.999996	1024	0	0.23379	0.12649	0.21101	0.986497	331	2	0.32834
chr19;59600411:59601411	2	0.87625	0.87647	0.999996	1025	0	0.32834	0.12375	0.20666	0.986497	330	2	0.34317
NO_CURRENT_175	2	0.87705	0.8773	0.999996	1026	0	0.34317	0.12295	0.20553	0.986497	329	2	0.16835
chr10;102624870:102625870	2	0.87721	0.87748	0.999996	1027	0	0.16835	0.12279	0.20523	0.986497	328	2	0.13043
NO_CURRENT_18	2	0.87753	0.87784	0.999996	1028	0	0.13043	0.12247	0.20474	0.906358	134	7	0.29348
DNAJC24	10	0.87812	0.94112	0.999996	1029	1	0.29348	0.029079	0.11769	0.986497	325	2	0.08419
NO_CURRENT_70	2	0.87927	0.87961	0.999996	1030	0	0.08419	0.12073	0.2021	0.949299	247	2	0.55384
NO_CURRENT_43	2	0.87943	0.8797	0.999996	1031	0	0.55384	0.081207	0.1409	0.972037	169	7	0.18273
GLIPR2	10	0.87959	0.94176	0.999996	1032	2	0.18273	0.04428	0.16556	0.986497	324	2	0.26466
NO_CURRENT_159	2	0.87998	0.88017	0.999996	1033	0	0.26466	0.12002	0.20105	0.986497	321	2	0.15981
chr8;93560540:93561540	2	0.88202	0.88225	0.999996	1034	0	0.15981	0.11798	0.19825	0.986497	317	2	0.13112
chr4;7179582:7180582	2	0.88366	0.88378	0.999996	1035	0	0.13112	0.11634	0.19585	0.100523	35	7	0.42207
SIRT1	10	0.88574	0.94447	0.999996	1036	2	0.42207	0.00040426	0.0030262	0.324257	61	8	0.38541
RIC8A	10	0.88673	0.94491	0.999996	1037	1	0.38541	0.0028674	0.016951	0.999996	538	5	0.18621
SMC4	10	0.88689	0.94498	0.999996	1038	2	0.18621	0.30813	0.59632	0.999996	555	5	0.027851
CDKN1C	10	0.88737	0.94524	0.999996	1039	1	0.027851	0.32398	0.61424	0.579956	78	6	0.42443
SMC5	10	0.88872	0.94602	0.999996	1040	2	0.42443	0.0079884	0.041345	0.972037	155	4	0.1959
UTP20	10	0.88879	0.94607	0.999996	1041	2	0.1959	0.039907	0.15174	0.949299	150	7	0.24092
MAP2K3	10	0.88911	0.94616	0.999996	1042	2	0.24092	0.036606	0.14151	0.999996	638	3	-0.028504
RUNX1	10	0.88928	0.94624	0.999996	1043	2	-0.028504	0.42732	0.70356	0.383473	64	7	0.40666
ARID4A	10	0.89109	0.94698	0.999996	1044	2	0.40666	0.0036783	0.021017	0.791392	99	5	0.29131
CD34	10	0.8915	0.94713	0.999996	1045	2	0.29131	0.015645	0.072066	0.986497	305	2	0.27594
chr9;80629142:80630142	2	0.89166	0.89179	0.999996	1046	0	0.27594	0.10834	0.18347	0.995662	228	6	0.15214
TP73	10	0.89313	0.94795	0.999996	1047	1	0.15214	0.068608	0.22578	0.566926	74	8	0.25434
NCSTN	10	0.89358	0.94815	0.999996	1048	1	0.25434	0.0072307	0.037763	0.579956	76	4	0.11029
AP2S1	10	0.89554	0.94914	0.999996	1049	2	0.11029	0.0078586	0.040743	0.986497	298	2	0.21731
NO_CURRENT_81	2	0.89633	0.89639	0.999996	1050	0	0.21731	0.10367	0.17641	0.999996	651	3	-0.016411
SNRPG	10	0.89643	0.94954	0.999996	1051	2	-0.016411	0.44086	0.71415	0.999996	725	3	0.017528
TMEM127	10	0.89703	0.94982	0.999996	1052	2	0.017528	0.5209	0.77314	0.999996	312	6	0.26297
NDUFA11	10	0.8973	0.94998	0.999996	1053	2	0.26297	0.11357	0.32086	0.999996	363	5	0.12435
ING2	10	0.89939	0.95114	0.999996	1054	2	0.12435	0.14387	0.37986	0.986497	203	6	0.37669
CHCHD1	10	0.89965	0.95128	0.999996	1055	2	0.37669	0.057636	0.20155	0.975774	291	2	0.23578
NO_CURRENT_82	2	0.90061	0.90041	0.999996	1056	0	0.23578	0.099392	0.1698	0.975774	287	2	0.26879
NO_CURRENT_118	2	0.90211	0.90203	0.999996	1057	0	0.26879	0.097892	0.16744	0.999996	316	5	0.30167
AQR	10	0.90259	0.95273	0.999996	1058	2	0.30167	0.11598	0.3258	0.999996	566	5	0.1296
SLBP	10	0.90271	0.9528	0.999996	1059	2	0.1296	0.33284	0.62436	0.999996	720	4	0.08498
LCMT1	10	0.90414	0.95353	0.999996	1060	2	0.08498	0.51621	0.76981	0.986497	208	6	0.21588
ADAM15	10	0.90459	0.95383	0.999996	1061	2	0.21588	0.059404	0.20563	0.972037	280	2	0.16598
chr2;78218711:78219711	2	0.90479	0.90483	0.999996	1062	0	0.16598	0.095206	0.16312	0.791392	152	2	0.53882
NO_CURRENT_98	2	0.90549	0.90563	0.999996	1063	0	0.53882	0.039306	0.070847	0.579956	80	6	0.34372
COMTD1	10	0.90591	0.95451	0.999996	1064	1	0.34372	0.0081115	0.041737	0.999996	810	1	0.038901
chr11;91969633:91970633	4	0.9064	0.90667	0.999996	1065	0	0.038901	0.59971	0.69655	0.972037	275	2	0.15443
chr19;51262933:51263933	2	0.90654	0.90652	0.999996	1066	0	0.15443	0.093459	0.16047	0.972037	272	2	0.2534
chr10;98354040:98355040	2	0.90724	0.9073	0.999996	1067	0	0.2534	0.092765	0.15938	0.972037	267	2	0.22473
NO_CURRENT_24	2	0.90862	0.90861	0.999996	1068	0	0.22473	0.091384	0.15722	0.650218	88	8	0.18426
FAM66A	10	0.91029	0.95696	0.999996	1069	2	0.18426	0.010171	0.050987	0.999996	448	5	0.15396
PDCL	10	0.91076	0.95719	0.999996	1070	2	0.15396	0.22212	0.49154	0.986497	200	6	0.1955
SPI1	10	0.91228	0.95791	0.999996	1071	2	0.1955	0.05645	0.19878	0.999996	248	6	0.199
PDS5B	10	0.91585	0.95984	0.999996	1072	1	0.199	0.08134	0.25313	0.955058	257	2	0.25331
NO_CURRENT_33	2	0.91681	0.91714	0.999996	1073	0	0.25331	0.083186	0.14414	0.972037	161	7	0.43123
CHEK1	10	0.91682	0.96038	0.999996	1074	1	0.43123	0.042363	0.15991	0.949299	252	2	0.33833
chr4;90176748:90177748	2	0.9178	0.91817	0.999996	1075	0	0.33833	0.082205	0.14247	0.949299	251	2	0.4769
chr18;78669635:78670635	2	0.91832	0.91868	0.999996	1076	0	0.4769	0.081684	0.14172	0.937381	242	2	0.43702
NO_CURRENT_19	2	0.92249	0.92304	0.999996	1077	0	0.43702	0.077512	0.13515	0.422418	66	7	0.33282
PSIP1	10	0.92416	0.96253	0.999996	1078	1	0.33282	0.0042291	0.023863	0.923575	239	2	0.43834
NO_CURRENT_93	2	0.92463	0.92521	0.999996	1079	0	0.43834	0.075373	0.13156	0.923575	234	2	0.29862
chr20;112716205:112717205	2	0.92766	0.92798	0.999996	1080	0	0.29862	0.072344	0.12649	0.923575	233	2	0.17
NO_CURRENT_50	2	0.9279	0.92823	0.999996	1081	0	0.17	0.072099	0.12609	0.909837	227	2	0.24521
NO_CURRENT_88	2	0.93217	0.93243	0.999996	1082	0	0.24521	0.067827	0.11891	0.999996	276	6	0.17711
DPP9	10	0.93313	0.96436	0.999996	1083	1	0.17711	0.093711	0.28005	0.900375	221	2	0.19766
chr20;41754045:41755045	2	0.93417	0.9345	0.999996	1084	0	0.19766	0.065828	0.11589	0.999996	664	3	0.12434
CAPZB	10	0.93471	0.96471	0.999996	1085	1	0.12434	0.45787	0.72683	0.983788	177	3	0.021148
HMGB1	10	0.9352	0.96479	0.999996	1086	1	0.021148	0.047307	0.17502	0.900375	220	2	0.18928
chr1;41017423:41018423	2	0.93585	0.93617	0.999996	1087	0	0.18928	0.064146	0.11317	0.900375	219	2	0.3967
chr11;57407671:57408671	2	0.93666	0.93688	0.999996	1088	0	0.3967	0.063342	0.11178	0.923575	142	7	0.15328
TGFB2	10	0.94015	0.96591	0.999996	1089	1	0.15328	0.033128	0.13064	0.923575	144	5	0.098834
FAM66D	10	0.94096	0.96604	0.999996	1090	1	0.098834	0.033222	0.13092	0.871043	206	2	0.39571
chr20;120000816:120001816	2	0.9411	0.94116	0.999996	1091	0	0.39571	0.058899	0.10429	0.140571	42	9	0.204
COX20	10	0.94202	0.96621	0.999996	1092	1	0.204	0.00071236	0.0050465	0.856365	202	2	0.1226
NO_CURRENT_13	2	0.94258	0.94261	0.999996	1093	0	0.1226	0.057418	0.10181	0.999996	1043	2	0.061759
PELO	10	0.94401	0.96675	0.999996	1094	1	0.061759	0.87289	0.94868	0.838842	197	2	0.27767
NO_CURRENT_23	2	0.94458	0.94461	0.999996	1095	0	0.27767	0.055418	0.098163	0.900375	130	5	0.27374
PTBP1	10	0.94493	0.96699	0.999996	1096	1	0.27374	0.028278	0.11528	0.000413	9	6	0.54159
G3BP1	10	0.94626	0.96738	0.999996	1097	1	0.54159	6.56e-07	4.17e-06	0.273102	54	7	0.32175
FGFR2	10	0.94747	0.96765	0.999996	1098	1	0.32175	0.0019588	0.012435	0.827186	187	2	0.36319
chr1;135181585:135182585	2	0.9494	0.94946	0.999996	1099	0	0.36319	0.050601	0.09009	0.113992	38	7	0.53768
SAFB	10	0.94991	0.96836	0.999996	1100	1	0.53768	0.00049687	0.0036523	0.81775	179	2	0.32927
chr9;30510323:30511323	2	0.95213	0.95244	0.999996	1101	0	0.32927	0.047875	0.085498	0.81775	178	2	0.43753
chr10;44532472:44533472	2	0.95247	0.95275	0.999996	1102	0	0.43753	0.047527	0.085006	0.998445	232	6	0.14779
PREP	10	0.95275	0.96925	0.999996	1103	1	0.14779	0.071905	0.2332	0.81775	176	2	0.38327
chr20;74364764:74365764	2	0.95321	0.9536	0.999996	1104	0	0.38327	0.046786	0.083812	0.999996	319	6	0.2427
LGALS9	10	0.95384	0.96954	0.999996	1105	1	0.2427	0.11768	0.32902	0.808952	172	2	0.26426
chr9;4372935:4373935	2	0.95434	0.95472	0.999996	1106	0	0.26426	0.045661	0.08185	0.969508	216	3	0.24565
chr9;52238675:52239675	4	0.95546	0.95514	0.999996	1107	0	0.24565	0.062639	0.14878	0.804851	170	2	0.21606
chr19;27053109:27054109	2	0.95564	0.95602	0.999996	1108	0	0.21606	0.044358	0.079688	0.804851	166	2	0.22715
NO_CURRENT_96	2	0.95598	0.95627	0.999996	1109	0	0.22715	0.044023	0.079129	0.746442	90	4	0.17092
CS	10	0.95614	0.97028	0.999996	1110	1	0.17092	0.012527	0.06042	0.855764	123	7	0.28958
HSP90B1	10	0.95634	0.97032	0.999996	1111	1	0.28958	0.024133	0.10102	0.804851	165	2	0.2176
NO_CURRENT_160	2	0.95641	0.95665	0.999996	1112	0	0.2176	0.043595	0.078344	0.071959	28	9	0.31448
CUL2	10	0.95768	0.97078	0.999996	1113	1	0.31448	0.00021429	0.0016989	0.013909	20	9	0.83684
LPAR2	10	0.96013	0.97159	0.999996	1114	1	0.83684	2.87e-05	0.00023792	0.972037	159	7	0.22597
ARID1B	10	0.96075	0.97174	0.999996	1115	1	0.22597	0.041462	0.15708	0.999996	886	2	0.052541
TCF7L1	10	0.96297	0.97256	0.999996	1116	1	0.052541	0.69923	0.87577	0.768127	148	2	0.41573
chr1;178374702:178375702	2	0.96445	0.96437	0.999996	1117	0	0.41573	0.035549	0.064119	0.999996	573	5	0.13863
BAD	10	0.96724	0.97417	0.999996	1118	1	0.13863	0.34288	0.63609	0.999996	359	4	0.04166
TUBB	10	0.9724	0.9765	0.999996	1119	1	0.04166	0.14048	0.3736	0.632103	128	2	0.28553
chr8;100495254:100496254	2	0.9733	0.97276	0.999996	1120	0	0.28553	0.026701	0.048833	0.619368	124	2	0.33677
chr2;79100157:79101157	2	0.97466	0.97396	0.999996	1121	0	0.33677	0.025344	0.046479	0.975774	174	6	0.24451
UPF1	10	0.97506	0.97793	0.999996	1122	1	0.24451	0.045877	0.17031	0.804851	103	7	0.34088
FAM25G	10	0.97587	0.97836	0.999996	1123	1	0.34088	0.016918	0.076524	0.134629	41	9	0.36237
PA2G4	10	0.97619	0.97852	0.999996	1124	1	0.36237	0.00065856	0.0046541	0.972037	162	7	0.24658
GOLGA2	10	0.97658	0.97883	0.999996	1125	1	0.24658	0.042783	0.16122	0.011725	19	8	0.33376
SLC25A11	10	0.97696	0.97898	0.999996	1126	1	0.33376	2.25e-05	0.00018783	0.999996	499	4	0.088646
ACVR1	10	0.97723	0.97914	0.999996	1127	1	0.088646	0.27355	0.55585	0.999996	274	6	0.1423
APH1A	10	0.9776	0.97938	0.999996	1128	1	0.1423	0.09311	0.27869	0.073057	31	8	0.39843
QKI	10	0.9779	0.97956	0.999996	1129	1	0.39843	0.0002724	0.0019994	0.999996	311	5	0.1445
ANAPC5	10	0.97916	0.98027	0.999996	1130	1	0.1445	0.11276	0.31939	0.999996	539	5	0.18065
ZNF414	10	0.98106	0.98165	0.999996	1131	1	0.18065	0.30822	0.59642	0.876445	125	7	0.21248
ZC3HC1	10	0.98132	0.98186	0.999996	1132	1	0.21248	0.025481	0.10568	0.779919	100	5	0.46408
HIST2H3D	8	0.98139	0.98166	0.999996	1133	0	0.46408	0.015978	0.067241	0.506997	107	2	0.41669
NO_CURRENT_196	2	0.9826	0.98225	0.999996	1134	0	0.41669	0.017397	0.031878	0.506997	105	2	0.68042
chr11;69379328:69380328	2	0.98281	0.98244	0.999996	1135	0	0.68042	0.017187	0.031485	0.779919	94	7	0.26166
METAP2	10	0.9831	0.98322	0.999996	1136	1	0.26166	0.014356	0.067241	0.504882	102	2	0.36626
NO_CURRENT_120	2	0.98329	0.98276	0.999996	1137	0	0.36626	0.016713	0.03065	0.972037	157	7	0.22963
NCLN	10	0.98333	0.98335	0.999996	1138	1	0.22963	0.040643	0.15407	0.986497	214	6	0.20654
PIK3CA	10	0.98356	0.98352	0.999996	1139	1	0.20654	0.061719	0.21081	0.140571	43	9	0.35502
UBE2D3	10	0.98362	0.98357	0.999996	1140	1	0.35502	0.00072003	0.0050966	0.999996	595	3	0.090284
MAD2L1	10	0.98398	0.98389	0.999996	1141	1	0.090284	0.37042	0.66111	0.999996	1101	2	-0.044087
BARD1	10	0.98505	0.98483	0.999996	1142	1	-0.044087	0.94016	0.97342	0.999996	269	6	0.24665
TP63	10	0.98729	0.98692	0.999996	1143	1	0.24665	0.092225	0.27675	0.999996	456	5	0.12682
MBD3L4	10	0.98738	0.98701	0.999996	1144	1	0.12682	0.22699	0.49805	0.565943	73	8	0.47343
ACTB	10	0.9874	0.98706	0.999996	1145	1	0.47343	0.0071223	0.037221	0.999996	511	5	0.086258
FBXO5	10	0.98794	0.9876	0.999996	1146	0	0.086258	0.28386	0.56791	0.975774	173	5	0.072945
SRSF10	10	0.9882	0.98781	0.999996	1147	0	0.072945	0.04569	0.16981	0.999996	238	5	0.2503
EIF3H	10	0.98901	0.98856	0.999996	1148	0	0.2503	0.075335	0.24062	0.999996	414	5	0.12621
RBL2	10	0.98909	0.98865	0.999996	1149	0	0.12621	0.19656	0.45854	0.579956	81	8	0.31392
ETV5	10	0.98924	0.98872	0.999996	1150	0	0.31392	0.0081832	0.042054	0.30326	58	6	0.23681
JAGN1	10	0.98949	0.98899	0.999996	1151	0	0.23681	0.0024301	0.014831	0.972037	167	7	0.19251
EIF4E	10	0.98969	0.98927	0.999996	1152	0	0.19251	0.044064	0.1649	0.986497	196	5	0.28809
PRMT5	10	0.98997	0.98958	0.999996	1153	0	0.28809	0.054902	0.19489	0.203465	50	7	0.27316
RNF111	10	0.99095	0.99058	0.999996	1154	0	0.27316	0.0012681	0.0085778	0.324257	84	2	0.46685
chr19;5440353:5441353	2	0.99148	0.99131	0.999996	1155	0	0.46685	0.0085212	0.016283	0.457886	82	4	0.35226
chr3;49803869:49804869	4	0.99177	0.99171	0.999996	1156	0	0.35226	0.008226	0.027411	0.986497	189	7	0.14874
TEK	10	0.99223	0.99216	0.999996	1157	0	0.14874	0.050742	0.18502	0.999996	277	6	0.22882
MAPK1	10	0.99244	0.99237	0.999996	1158	0	0.22882	0.094351	0.28141	0.900375	129	7	0.27598
FAM58A	10	0.99317	0.99308	0.999996	1159	0	0.27598	0.027992	0.11426	0.032932	23	9	0.59853
GATA6	10	0.99391	0.99389	0.999996	1160	0	0.59853	7.26e-05	0.00063864	0.999996	380	5	0.24207
ORC6	10	0.99463	0.99464	0.999996	1161	0	0.24207	0.15622	0.40285	0.052989	27	9	0.84637
PPRC1	10	0.99552	0.99569	0.999996	1162	0	0.84637	0.00014711	0.0012063	0.838842	121	7	0.24172
PSMG1	10	0.99559	0.99575	0.999996	1163	0	0.24172	0.022884	0.096994	0.999996	245	5	0.22974
WEE1	10	0.99569	0.99591	0.999996	1164	0	0.22974	0.080237	0.25082	0.004641	15	8	0.35414
CHUK	10	0.99626	0.99632	0.999996	1165	0	0.35414	7.8e-06	6.26e-05	0.556063	71	7	0.24267
BRAF	10	0.99652	0.99657	0.999996	1166	0	0.24267	0.0068124	0.035851	0.999996	327	6	0.11206
ZCCHC4	10	0.99743	0.99752	0.999996	1167	0	0.11206	0.12189	0.33755	0.986497	191	6	0.29134
AP2M1	10	0.99798	0.99799	0.999996	1168	0	0.29134	0.052169	0.18844	0.049315	26	9	0.41246
LARP1	10	0.99805	0.99808	0.999996	1169	0	0.41246	0.00012854	0.0010811	0.004641	16	8	1.0478
HNRNPU	10	0.99821	0.99823	0.999996	1170	0	1.0478	8.09e-06	6.26e-05	0.579956	79	8	0.30804
TCEB3C	10	0.99902	0.99896	0.999996	1171	0	0.30804	0.0080801	0.041628	0.040198	25	9	0.59441
UBE2N	10	0.99909	0.99904	0.999996	1172	0	0.59441	9.42e-05	0.00084734	0.025428	22	9	0.5235
BRD2	10	0.99915	0.99909	0.999996	1173	0	0.5235	5.28e-05	0.00047167	0.145545	44	9	0.29724
ELMSAN1	10	0.99918	0.99913	0.999996	1174	0	0.29724	0.00078197	0.0054973	0.073057	29	8	0.42594
TCF7L2	10	0.99932	0.99931	0.999996	1175	0	0.42594	0.00024793	0.0018658	0.000413	8	9	0.75558
UBAP2L	10	0.99951	0.9995	0.999996	1176	0	0.75558	6.12e-07	4.17e-06	0.000413	4	10	1.1157
FZR1	10	0.99993	0.9999	0.999996	1177	0	1.1157	2.32e-10	4.17e-06	0.001061	14	10	0.52474
MYD88	10	1	1	0.999996	1178	0	0.52474	3.61e-06	1.25e-05	0.000413	2	10	1.9411
DYRK1A	10	1	1	0.999996	1179	0	1.9411	2.12e-13	4.17e-06	0.000413	11	10	0.49166
TRAF6	10	1	1	0.999996	1180	0	0.49166	9.53e-07	4.17e-06	0.000413	10	10	0.54161
CDKN1A	10	1	1	0.999996	1181	0	0.54161	9.4e-07	4.17e-06	0.000413	7	10	0.47712
STT3A	10	1	1	0.999996	1182	0	0.47712	3.04e-07	4.17e-06	0.000413	6	10	0.94553
PPP2R2A	10	1	1	0.999996	1183	0	0.94553	1.46e-07	4.17e-06	0.000413	5	10	0.54448
REXO2	10	1	1	0.999996	1184	0	0.54448	2.89e-08	4.17e-06	0.000413	3	10	1.7633
CDK4	10	1	1	0.999996	1185	0	1.7633	2.33e-13	4.17e-06	0.000413	1	10	1.9295
RB1	10	1	1	0.999996	1186	0	1.9295	2.08e-15	4.17e-06
