# Supplementary material for: Inhibition of CK1ε potentiates the therapeutic efficacy of CDK4/6 inhibitor in breast cancer
Source: Nat Commun. 2021 Sep 10;12:5386. doi: 10.1038/s41467-021-25700-6 (PMC8433397; doi:10.1038/s41467-021-25700-6)
Supplement: Supplementary file 4 — Supplementary Data 2 [file 41467_2021_25700_MOESM4_ESM.xlsx]

## Sheet: Sheet1
Supplementary Data 2. RB1 LC-MS Results.
				Counts
#	Accession Number	Alternate ID	Molecular Weight	GST-RB1	GST
1	P09211	GSTP1	23 kDa	1118	925
2	P16152	CBR1	30 kDa	835	484
3	P06400	RB1	106 kDa	1230	49
4	P68104	EEF1A1	50 kDa	454	144
5	P26641	EEF1G	50 kDa	313	165
6	Q05639	EEF1A2	50 kDa	271	77
7	P21266	GSTM3	27 kDa	245	102
8	P11142	HSPA8	71 kDa	274	41
9	P28161	GSTM2	26 kDa	184	83
10	Q96C24	SYTL4	76 kDa	120	128
11	P24534	EEF1B2	25 kDa	135	79
12	P0DMV8 (+1)	HSPA1A	70 kDa	174	35
13	O75828	CBR3	31 kDa	114	68
14	P07437	TUBB	50 kDa	136	16
15	P68371	TUBB4B	50 kDa	126	0
16	P19338	NCL	77 kDa	114	20
17	Q03013	GSTM4	26 kDa	84	34
18	Q9BVA1	TUBB2B	50 kDa	96	0
19	Q92793	CREBBP	265 kDa	115	0
20	O15217	GSTA4	26 kDa	63	63
21	P04637	TP53	44 kDa	105	0
22	P04350	TUBB4A	50 kDa	84	0
23	P11021	HSPA5	72 kDa	65	22
24	P68363	TUBA1B	50 kDa	69	17
25	P60709	ACTB	42 kDa	49	40
26	P61247	RPS3A	30 kDa	71	10
27	Q09472	EP300	264 kDa	80	1
28	P17066	HSPA6	71 kDa	50	2
29	P0CG47 (+3)	UBB	26 kDa	71	4
30	P52272	HNRNPM	78 kDa	61	10
31	P36578	RPL4	48 kDa	56	12
32	P06748	NPM1	33 kDa	46	16
33	Q00839	HNRNPU	91 kDa	49	17
34	P23396	RPS3	27 kDa	52	8
35	Q08211	DHX9	141 kDa	54	6
36	Q9NR30	DDX21	87 kDa	50	6
37	P38646	HSPA9	74 kDa	48	8
38	Q06830	PRDX1	22 kDa	30	24
39	P68133	ACTA1	42 kDa	27	25
40	P08238	HSP90AB1	83 kDa	44	10
41	P30050	RPL12	18 kDa	47	3
42	P05388	RPLP0	34 kDa	39	7
43	P67809	YBX1	36 kDa	43	4
44	P62424	RPL7A	30 kDa	34	12
45	Q9NY65	TUBA8	50 kDa	37	4
46	Q9BUF5	TUBB6	50 kDa	34	0
47	O94776	MTA2	75 kDa	45	0
48	P10809	HSPD1	61 kDa	33	8
49	P62269	RPS18	18 kDa	31	10
50	P17844	DDX5	69 kDa	38	6
51	O60341	KDM1A	93 kDa	42	0
52	P11940	PABPC1	71 kDa	33	8
53	P07900	HSP90AA1	85 kDa	36	6
54	P39023	RPL3	46 kDa	36	3
55	P12956	XRCC6	70 kDa	31	5
56	Q12906	ILF3	95 kDa	29	7
57	P61313	RPL15	24 kDa	31	4
58	P13010	XRCC5	83 kDa	29	3
59	P18124	RPL7	29 kDa	28	12
60	P62906	RPL10A	25 kDa	36	3
61	P07814	EPRS1	171 kDa	27	10
62	O60506	SYNCRIP	70 kDa	29	3
63	Q92841	DDX17	80 kDa	33	4
64	P09651	HNRNPA1	39 kDa	25	7
65	P02768	ALB	69 kDa	14	14
66	P05141	SLC25A5	33 kDa	23	9
67	P62701	RPS4X	30 kDa	29	8
68	Q16254	E2F4	44 kDa	27	0
69	P27635	RPL10	25 kDa	26	5
70	Q14687	GSE1	136 kDa	28	0
71	Q02878	RPL6	33 kDa	21	10
72	P62753	RPS6	29 kDa	23	6
73	P16403	H1-2	21 kDa	21	7
74	P62917	RPL8	28 kDa	19	6
75	P31943	HNRNPH1	49 kDa	21	6
76	Q12905	ILF2	43 kDa	21	7
77	Q15046	KARS1	68 kDa	21	4
78	Q9NZI8	IGF2BP1	63 kDa	20	9
79	P29692	EEF1D	31 kDa	14	10
80	Q9UNF1	MAGED2	65 kDa	26	0
81	P61978	HNRNPK	51 kDa	16	9
82	P62277	RPS13	17 kDa	22	6
83	P40429	RPL13A	24 kDa	21	6
84	P22626	HNRNPA2B1	37 kDa	17	8
85	P61353	RPL27	16 kDa	17	9
86	Q14186	TFDP1	45 kDa	26	0
87	P15880	RPS2	31 kDa	20	8
88	P26373	RPL13	24 kDa	18	7
89	Q92598	HSPH1	97 kDa	20	3
90	Q96S19	METTL26	23 kDa	11	13
91	Q9BQG0	MYBBP1A	149 kDa	24	0
92	P26599	PTBP1	57 kDa	22	1
93	P52597	HNRNPF	46 kDa	16	4
94	P13639	EEF2	95 kDa	18	6
95	P49589	CARS1	85 kDa	12	12
96	P54136	RARS1	75 kDa	15	8
97	P46779	RPL28	16 kDa	21	2
98	O43390	HNRNPR	71 kDa	20	2
99	P52292	KPNA2	58 kDa	16	5
100	P14868	DARS1	57 kDa	17	4
101	Q86UE4	MTDH	64 kDa	24	0
102	Q13263	TRIM28	89 kDa	17	3
103	O00571	DDX3X	73 kDa	17	4
104	P62280	RPS11	18 kDa	21	1
105	P62841	RPS15	17 kDa	19	1
106	P27816	MAP4	121 kDa	14	5
107	P46782	RPS5	23 kDa	17	2
108	Q92769	HDAC2	55 kDa	20	0
109	Q13310	PABPC4	71 kDa	14	4
110	P07910	HNRNPC	34 kDa	12	6
111	Q13283	G3BP1	52 kDa	16	2
112	P32119	PRDX2	22 kDa	14	4
113	P46781	RPS9	23 kDa	15	6
114	Q00610	CLTC	192 kDa	9	9
115	P62847	RPS24	15 kDa	15	2
116	P08708	RPS17	16 kDa	18	1
117	P30153	PPP2R1A	65 kDa	19	0
118	P12236	SLC25A6	33 kDa	12	0
119	P23528	CFL1	19 kDa	9	7
120	P06733	ENO1	47 kDa	10	8
121	Q13200	PSMD2	100 kDa	19	1
122	Q9UMS4	PRPF19	55 kDa	15	4
123	Q9P2E9	RRBP1	152 kDa	19	1
124	P09874	PARP1	113 kDa	11	6
125	Q9UKL0	RCOR1	53 kDa	16	0
126	P62081	RPS7	22 kDa	13	3
127	Q99459	CDC5L	92 kDa	15	2
128	O95071	UBR5	309 kDa	17	0
129	Q86YZ3	HRNR	282 kDa	17	0
130	P62241	RPS8	24 kDa	12	4
131	P35998	PSMC2	49 kDa	14	1
132	P49411	TUFM	50 kDa	16	2
133	P46778	RPL21	19 kDa	11	6
134	Q16531	DDB1	127 kDa	16	0
135	Q15149	PLEC	532 kDa	18	3
136	P08865	RPSA	33 kDa	11	3
137	P06576	ATP5F1B	57 kDa	13	2
138	P57678	GEMIN4	120 kDa	11	8
139	P62851	RPS25	14 kDa	11	4
140	P21333	FLNA	281 kDa	8	6
141	P41091	EIF2S3	51 kDa	11	3
142	Q07065	CKAP4	66 kDa	13	1
143	P06493	CDK1	34 kDa	12	2
144	P62913	RPL11	20 kDa	10	5
145	P84098	RPL19	23 kDa	11	3
146	Q15393	SF3B3	136 kDa	12	1
147	P49327	FASN	273 kDa	10	5
148	Q8NC51	SERBP1	45 kDa	11	3
149	P47897	QARS1	88 kDa	10	4
150	Q9P2K3	RCOR3	56 kDa	13	0
151	Q9BQ39	DDX50	83 kDa	10	3
152	O00505	KPNA3	58 kDa	15	0
153	Q96TA2	YME1L1	86 kDa	13	0
154	Q9Y265	RUVBL1	50 kDa	13	0
155	Q13547	HDAC1	55 kDa	18	0
156	P49368	CCT3	61 kDa	13	2
157	P34932	HSPA4	94 kDa	11	1
158	P41252	IARS1	145 kDa	8	4
159	Q13330	MTA1	81 kDa	13	0
160	Q9Y230	RUVBL2	51 kDa	12	1
161	O00425	IGF2BP3	64 kDa	11	0
162	O95831	AIFM1	67 kDa	12	0
163	Q15329	E2F5	38 kDa	10	0
164	P16989	YBX3	40 kDa	9	0
165	P62805	H4C12	11 kDa	2	9
166	P60842	EIF4A1	46 kDa	9	2
167	P78371	CCT2	57 kDa	12	1
168	O00567	NOP56	66 kDa	10	2
169	P08670	VIM	54 kDa	8	5
170	P55209	NAP1L1	45 kDa	13	0
171	P56192	MARS1	101 kDa	11	3
172	P62195	PSMC5	46 kDa	11	0
173	P27708	CAD	243 kDa	16	0
174	Q14839	CHD4	218 kDa	11	0
175	Q16891	IMMT	84 kDa	12	0
176	Q7L2E3	DHX30	134 kDa	12	0
177	Q9BVP2	GNL3	62 kDa	12	0
178	P04406	GAPDH	36 kDa	7	4
179	P07355	ANXA2	39 kDa	6	6
180	O60814 (+12)	H2BC12	14 kDa	6	5
181	P62750	RPL23A	18 kDa	8	2
182	P46777	RPL5	34 kDa	9	2
183	P56545	CTBP2	49 kDa	10	0
184	P32969	RPL9P8	22 kDa	8	2
185	Q02543	RPL18A	21 kDa	9	2
186	P18621	RPL17	21 kDa	11	2
187	Q7Z2W4	ZC3HAV1	101 kDa	10	0
188	Q9NVI7	ATAD3A	71 kDa	10	2
189	P55072	VCP	89 kDa	9	1
190	Q8WXI9	GATAD2B	65 kDa	11	1
191	P25705	ATP5F1A	60 kDa	11	0
192	Q16576	RBBP7	48 kDa	10	0
193	P63104	YWHAZ	28 kDa	9	2
194	O15021	MAST4	284 kDa	10	1
195	Q14444	CAPRIN1	78 kDa	6	3
196	Q15366	PCBP2	39 kDa	11	1
197	P62263	RPS14	16 kDa	7	3
198	P30041	PRDX6	25 kDa	5	6
199	P61254	RPL26	17 kDa	8	3
200	P62910	RPL32	16 kDa	9	1
201	Q14204	DYNC1H1	532 kDa	8	6
202	Q07020	RPL18	22 kDa	10	0
203	P62266	RPS23	16 kDa	8	4
204	Q7Z6Z7	HUWE1	482 kDa	10	0
205	O14654	IRS4	134 kDa	10	0
206	Q5JWF2	GNAS	111 kDa	11	0
207	P10515	DLAT	69 kDa	8	2
208	Q09028	RBBP4	48 kDa	11	0
209	P78527	PRKDC	469 kDa	10	0
210	O00231	PSMD11	47 kDa	10	0
211	O00629	KPNA4	58 kDa	11	0
212	P12882	MYH1	223 kDa	0	11
213	P43686	PSMC4	47 kDa	9	0
214	Q13724	MOGS	92 kDa	9	0
215	P04792	HSPB1	23 kDa	7	2
216	Q14103	HNRNPD	38 kDa	8	1
217	P14618	PKM	58 kDa	6	3
218	Q9BTM1	H2AJ	14 kDa	6	4
219	P17980	PSMC3	49 kDa	11	0
220	Q9P258	RCC2	56 kDa	7	3
221	P37108	SRP14	15 kDa	6	2
222	P83731	RPL24	18 kDa	8	2
223	P05387	RPLP2	12 kDa	7	1
224	P05198	EIF2S1	36 kDa	7	1
225	P20618	PSMB1	26 kDa	8	1
226	O75533	SF3B1	146 kDa	8	1
227	O43143	DHX15	91 kDa	8	0
228	Q96AG4	LRRC59	35 kDa	8	1
229	Q01780	EXOSC10	101 kDa	9	1
230	Q9H0U9	TSPYL1	49 kDa	9	0
231	P27348	YWHAQ	28 kDa	8	0
232	P31689	DNAJA1	45 kDa	8	0
233	P53621	COPA	138 kDa	8	0
234	P63244	RACK1	35 kDa	8	0
235	Q9Y3F4	STRAP	38 kDa	8	0
236	Q9UN86	G3BP2	54 kDa	7	0
237	P46776	RPL27A	17 kDa	6	2
238	Q92522	H1-10	22 kDa	7	1
239	O43813	LANCL1	45 kDa	6	3
240	Q99460	PSMD1	106 kDa	8	0
241	O00716	E2F3	49 kDa	7	0
242	P62249	RPS16	16 kDa	4	3
243	Q99729	HNRNPAB	36 kDa	7	0
244	P46783	RPS10	19 kDa	9	0
245	Q9Y295	DRG1	41 kDa	7	0
246	P39019	RPS19	16 kDa	6	2
247	Q15365	PCBP1	37 kDa	10	0
248	P11586	MTHFD1	102 kDa	7	1
249	Q13151	HNRNPA0	31 kDa	7	1
250	O95793	STAU1	63 kDa	7	1
251	Q15008	PSMD6	46 kDa	8	0
252	Q13363	CTBP1	48 kDa	6	0
253	P51991	HNRNPA3	40 kDa	9	0
254	O15355	PPM1G	59 kDa	8	0
255	P50914	RPL14	23 kDa	8	0
256	P04843	RPN1	69 kDa	7	0
257	P24941	CDK2	34 kDa	7	0
258	P25786	PSMA1	30 kDa	8	0
259	P42704	LRPPRC	158 kDa	7	0
260	P62191	PSMC1	49 kDa	6	0
261	Q9BQ67	GRWD1	49 kDa	7	0
262	Q9BZE4	GTPBP4	74 kDa	8	0
263	P14866	HNRNPL	64 kDa	5	1
264	P68431 (+3)	H3C10	15 kDa	4	2
265	P05023	ATP1A1	113 kDa	7	0
266	P12270	TPR	267 kDa	3	3
267	P22234	PAICS	47 kDa	5	3
268	O60884	DNAJA2	46 kDa	10	0
269	P08195	SLC3A2	68 kDa	6	0
270	O43324	EEF1E1	20 kDa	4	2
271	Q15233	NONO	54 kDa	5	2
272	Q9P2J5	LARS1	134 kDa	5	1
273	P17987	TCP1	60 kDa	5	1
274	P25205	MCM3	91 kDa	5	1
275	Q9UNM6	PSMD13	43 kDa	7	0
276	Q9UJS0	SLC25A13	74 kDa	10	0
277	Q86YP4	GATAD2A	68 kDa	8	0
278	P38159	RBMX	42 kDa	6	0
279	Q9UG63	ABCF2	71 kDa	7	0
280	O43175	PHGDH	57 kDa	7	0
281	O76021	RSL1D1	55 kDa	7	0
282	P08240	SRPRA	70 kDa	6	0
283	Q14008	CKAP5	226 kDa	6	0
284	Q14974	KPNB1	97 kDa	6	0
285	Q99615	DNAJC7	56 kDa	6	0
286	Q99733	NAP1L4	43 kDa	6	0
287	Q9BWF3	RBM4	40 kDa	7	0
288	Q9NP66	HMG20A	40 kDa	6	0
289	Q8N1G4	LRRC47	63 kDa	6	0
290	P13533	MYH6	224 kDa	0	7
291	P06703	S100A6	10 kDa	1	4
292	P22392	NME2	17 kDa	7	1
293	Q96HS1	PGAM5	32 kDa	3	2
294	P23246	SFPQ	76 kDa	4	2
295	P42766	RPL35	15 kDa	3	2
296	Q14684	RRP1B	84 kDa	6	0
297	Q12904	AIMP1	34 kDa	3	2
298	P09661	SNRPA1	28 kDa	3	2
299	P50991	CCT4	58 kDa	4	1
300	Q14498	RBM39	59 kDa	4	1
301	Q00325	SLC25A3	40 kDa	5	0
302	P85037	FOXK1	75 kDa	7	0
303	Q15029	EFTUD2	109 kDa	3	2
304	Q9Y5Q8	GTF3C5	60 kDa	4	1
305	P53985	SLC16A1	54 kDa	5	0
306	P14635	CCNB1	48 kDa	5	0
307	O43242	PSMD3	61 kDa	6	0
308	P33993	MCM7	81 kDa	5	0
309	P62993	GRB2	25 kDa	6	0
310	Q86V81	ALYREF	27 kDa	6	0
311	O75534	CSDE1	89 kDa	7	0
312	P09543	CNP	48 kDa	6	0
313	P46379	BAG6	119 kDa	5	0
314	P62333	PSMC6	44 kDa	5	0
315	P62714	PPP2CB	36 kDa	6	0
316	Q08J23	NSUN2	86 kDa	5	0
317	Q6P2Q9	PRPF8	274 kDa	5	0
318	Q8TEX9	IPO4	119 kDa	6	0
319	Q96PK6	RBM14	69 kDa	5	0
320	Q96ST3	SIN3A	145 kDa	5	0
321	Q9BW19	KIFC1	74 kDa	5	0
322	Q9NVP1	DDX18	75 kDa	5	0
323	Q9Y5Q9	GTF3C3	101 kDa	5	0
324	P68400 (+1)	CSNK2A1	45 kDa	5	0
325	Q15014	MORF4L2	32 kDa	5	0
326	Q9BSD7	NTPCR	21 kDa	5	0
327	P35637	FUS	53 kDa	6	0
328	Q07666	KHDRBS1	48 kDa	5	0
329	Q9H936	SLC25A22	34 kDa	5	0
330	P20248	CCNA2	49 kDa	5	0
331	P61981	YWHAG	28 kDa	5	0
332	P47914	RPL29	18 kDa	3	2
333	P22314	UBA1	118 kDa	1	3
334	P30044	PRDX5	22 kDa	2	4
335	Q02413	DSG1	114 kDa	3	2
336	Q92945	KHSRP	73 kDa	2	2
337	Q99623	PHB2	33 kDa	2	3
338	P62899	RPL31	14 kDa	2	2
339	Q8WU90	ZC3H15	49 kDa	3	1
340	P53396	ACLY	121 kDa	3	1
341	Q9Y2X3	NOP58	60 kDa	4	0
342	P01889	HLA-B	40 kDa	4	0
343	P62937	PPIA	18 kDa	2	3
344	Q9UQ35	SRRM2	300 kDa	4	3
345	Q86U42	PABPN1	33 kDa	3	1
346	P28072	PSMB6	25 kDa	4	2
347	P35613	BSG	42 kDa	4	0
348	O14818	PSMA7	28 kDa	4	1
349	P62854	RPS26	13 kDa	3	1
350	P63241	EIF5A	17 kDa	3	1
351	P43243	MATR3	95 kDa	5	1
352	P25789	PSMA4	29 kDa	4	1
353	P40939	HADHA	83 kDa	6	0
354	Q9UHX1	PUF60	60 kDa	5	0
355	P50990	CCT8	60 kDa	4	1
356	Q9H0D6	XRN2	109 kDa	5	0
357	Q99575	POP1	115 kDa	4	0
358	P20700	LMNB1	66 kDa	4	0
359	O14744	PRMT5	73 kDa	4	0
360	P17812	CTPS1	67 kDa	4	0
361	P35249	RFC4	40 kDa	4	0
362	P63151	PPP2R2A	52 kDa	6	0
363	Q01167	FOXK2	69 kDa	6	0
364	Q04637	EIF4G1	175 kDa	6	0
365	Q92499	DDX1	82 kDa	4	0
366	Q9GZR7	DDX24	96 kDa	4	0
367	O00232	PSMD12	53 kDa	4	0
368	P05386	RPLP1	12 kDa	5	0
369	P11802	CDK4	34 kDa	5	0
370	P55036	PSMD4	41 kDa	4	0
371	Q15758	SLC1A5	57 kDa	4	0
372	Q7Z2T5	TRMT1L	82 kDa	4	0
373	O95983	MBD3	33 kDa	4	0
374	P04844	RPN2	69 kDa	4	0
375	Q96SB4	SRPK1	74 kDa	4	0
376	Q9H0W5	CCDC8	59 kDa	5	0
377	Q99848	EBNA1BP2	35 kDa	4	0
378	Q53H12	AGK	47 kDa	4	0
379	Q9Y3I0	RTCB	55 kDa	5	0
380	Q3ZCQ8	TIMM50	40 kDa	4	0
381	P40938	RFC3	41 kDa	4	0
382	O00541	PES1	68 kDa	4	0
383	P28066	PSMA5	26 kDa	4	0
384	P22061	PCMT1	25 kDa	4	0
385	O95757	HSPA4L	95 kDa	5	0
386	O60762	DPM1	30 kDa	4	0
387	P28074	PSMB5	28 kDa	4	0
388	P42696	RBM34	49 kDa	4	0
389	O00139	KIF2A	80 kDa	5	0
390	Q09666	AHNAK	629 kDa	3	1
391	P16615	ATP2A2	115 kDa	4	0
392	P35232	PHB	30 kDa	3	1
393	P61962	DCAF7	39 kDa	4	0
394	P60900	PSMA6	27 kDa	4	0
395	P10599	TXN	12 kDa	1	2
396	Q96QK1	VPS35	92 kDa	3	0
397	Q6PKG0	LARP1	124 kDa	2	2
398	P42166	TMPO	75 kDa	4	1
399	Q9H0A0	NAT10	116 kDa	3	1
400	P28288	ABCD3	75 kDa	5	0
401	P35579	MYH9	227 kDa	3	0
402	P46087	NOP2	89 kDa	4	1
403	Q12789	GTF3C1	239 kDa	3	1
404	P49915	GMPS	77 kDa	4	1
405	P84103	SRSF3	19 kDa	3	0
406	Q8NE71	ABCF1	96 kDa	3	0
407	P36873	PPP1CC	37 kDa	3	0
408	Q96KR1	ZFR	117 kDa	4	0
409	Q9Y5M8	SRPRB	30 kDa	3	0
410	Q8N1F7	NUP93	93 kDa	5	0
411	P41250	GARS1	83 kDa	4	0
412	P56182	RRP1	53 kDa	3	0
413	P20042	EIF2S2	38 kDa	3	0
414	Q3KQU3	MAP7D1	93 kDa	3	0
415	Q9Y2L1	DIS3	109 kDa	3	0
416	P52294	KPNA1	60 kDa	3	0
417	Q9UNQ2	DIMT1	35 kDa	3	0
418	Q96CS3	FAF2	53 kDa	6	0
419	P25787	PSMA2	26 kDa	4	0
420	Q9BRJ6	C7orf50	22 kDa	3	0
421	Q8IZ69	TRMT2A	69 kDa	3	0
422	P48444	ARCN1	57 kDa	3	0
423	Q14257	RCN2	37 kDa	4	0
424	Q9P035	HACD3	43 kDa	3	0
425	Q9Y5V3	MAGED1	86 kDa	3	0
426	O00487	PSMD14	35 kDa	3	0
427	Q9NY93	DDX56	62 kDa	3	0
428	P61289	PSME3	30 kDa	3	0
429	Q99714	HSD17B10	27 kDa	3	0
430	P47929	LGALS7B	15 kDa	0	3
431	Q5SSJ5	HP1BP3	61 kDa	3	0
432	Q00341	HDLBP	141 kDa	4	0
433	P11387	TOP1	91 kDa	0	0
434	P12004	PCNA	29 kDa	3	0
435	Q13247	SRSF6	40 kDa	4	0
436	Q12834	CDC20	55 kDa	3	0
437	O43684	BUB3	37 kDa	3	0
438	O95478	NSA2	30 kDa	3	0
439	Q9UJV9	DDX41	70 kDa	3	0
440	Q12797	ASPH	86 kDa	3	0
441	Q71RC2	LARP4	81 kDa	3	0
442	Q9Y285	FARSA	58 kDa	3	0
443	Q6P1J9	CDC73	61 kDa	3	0
444	Q9UHB9	SRP68	71 kDa	3	0
445	P49721	PSMB2	23 kDa	4	0
446	P51114	FXR1	70 kDa	3	0
447	E9PAV3	NACA	205 kDa	2	3
448	Q86UP2	KTN1	156 kDa	2	1
449	P18031	PTPN1	50 kDa	5	0
450	O14929	HAT1	50 kDa	4	0
451	Q13185	CBX3	21 kDa	3	0
452	A0A0B4J2E5 (+1)	LOC102724159	102 kDa	3	0
453	Q16629	SRSF7	27 kDa	2	1
454	P53618	COPB1	107 kDa	4	0
455	Q07021	C1QBP	31 kDa	2	0
456	Q9UJX4	ANAPC5	85 kDa	2	0
457	Q8IY37	DHX37	130 kDa	3	0
458	O76003	GLRX3	37 kDa	2	0
459	Q5SW79	CEP170	175 kDa	2	0
460	Q93009	USP7	128 kDa	3	0
461	O95816	BAG2	24 kDa	3	0
462	P49674	CSNK1E	47 kDa	3	0
463	O75477 (+1)	ERLIN1	39 kDa	2	0
464	P51571	SSR4	19 kDa	2	0
465	P55884	EIF3B	92 kDa	2	0
466	Q04323	UBXN1	33 kDa	2	0
467	Q6ZNB6	NFXL1	101 kDa	2	0
553	Q13616	CUL1	90 kDa	2	0
468	Q9BRP8	PYM1	23 kDa	2	0
469	Q9Y3B7	MRPL11	21 kDa	2	0
470	Q9Y6V7	DDX49	54 kDa	2	0
471	Q13435	SF3B2	100 kDa	4	0
472	Q9Y5A9	YTHDF2	62 kDa	3	0
473	Q9BRX2	PELO	43 kDa	2	0
474	Q96TC7	RMDN3	52 kDa	2	0
475	Q8WVX9	FAR1	59 kDa	2	0
476	Q5BKZ1	ZNF326	66 kDa	3	0
477	O00178	GTPBP1	72 kDa	2	0
478	Q8TC07	TBC1D15	79 kDa	2	0
479	P82650	MRPS22	41 kDa	2	0
480	Q6P1M0	SLC27A4	72 kDa	3	0
481	P12268	IMPDH2	56 kDa	2	0
482	O75147	OBSL1	207 kDa	4	0
483	Q13148	TARDBP	45 kDa	2	0
484	P51665	PSMD7	37 kDa	3	0
485	P26368	U2AF2	54 kDa	2	0
486	P25788	PSMA3	28 kDa	2	0
487	Q14739	LBR	71 kDa	3	0
488	Q9BVS4	RIOK2	63 kDa	2	0
489	Q96A33	CCDC47	56 kDa	2	0
490	P42771	CDKN2A	17 kDa	2	0
491	P28482	MAPK1	41 kDa	3	0
492	P35251	RFC1	128 kDa	2	0
493	Q13573	SNW1	61 kDa	2	0
494	P22102	GART	108 kDa	2	0
495	P49720	PSMB3	23 kDa	2	0
496	P07195	LDHB	37 kDa	2	0
497	P35606	COPB2	102 kDa	2	0
498	P61163	ACTR1A	43 kDa	2	0
499	Q13895	BYSL	50 kDa	2	0
500	P55084	HADHB	51 kDa	2	0
501	Q92616	GCN1	293 kDa	3	0
502	Q5H9R7	PPP6R3	98 kDa	2	0
503	P35268	RPL22	15 kDa	0	2
504	P28070	PSMB4	29 kDa	2	0
505	Q8NFW8	CMAS	48 kDa	2	0
506	P57088	TMEM33	28 kDa	2	0
507	Q96QR8	PURB	33 kDa	2	0
508	P30876	POLR2B	134 kDa	2	0
509	Q14683	SMC1A	143 kDa	2	0
510	Q00577	PURA	35 kDa	2	0
511	Q96GA3	LTV1	55 kDa	4	0
512	O75150	RNF40	114 kDa	3	0
513	P60228	EIF3E	52 kDa	2	0
514	Q9NQ55	PPAN	53 kDa	2	0
515	Q9NRX1	PNO1	28 kDa	3	0
516	Q9UJA5	TRMT6	56 kDa	2	0
517	O75934	BCAS2	26 kDa	3	0
518	P78347	GTF2I	112 kDa	2	0
519	P50402	EMD	29 kDa	2	0
520	Q7Z4Q2	HEATR3	75 kDa	2	0
521	P51610	HCFC1	209 kDa	4	0
522	P62826	RAN	24 kDa	2	0
523	P02545	LMNA	74 kDa	0	2
524	Q9NVH0	EXD2	70 kDa	2	0
525	A1L0T0	ILVBL	68 kDa	3	0
526	P61619	SEC61A1	52 kDa	2	0
527	Q9NYZ3	GTSE1	77 kDa	2	0
528	Q9NX63	CHCHD3	26 kDa	2	0
529	P42285	MTREX	118 kDa	2	0
530	O95347	SMC2	136 kDa	2	0
531	P51148	RAB5C	23 kDa	3	0
532	Q9H0S4	DDX47	51 kDa	2	0
533	Q9H0H0	INTS2	134 kDa	0	2
534	Q99436	PSMB7	30 kDa	2	0
552	P63208	SKP1	19 kDa	2	0
535	P36542	ATP5F1C	33 kDa	2	0
536	O75683	SURF6	41 kDa	2	0
537	Q53GS9	USP39	65 kDa	2	0
538	Q8IXI2	RHOT1	71 kDa	2	0
539	Q13045	FLII	145 kDa	2	0
540	O75643	SNRNP200	245 kDa	3	0
541	Q6DKI1	RPL7L1	30 kDa	3	0
542	P50454	SERPINH1	46 kDa	2	0
543	Q9UBS4	DNAJB11	41 kDa	2	0
544	O15372	EIF3H	40 kDa	2	0
545	Q8TEB1	DCAF11	62 kDa	0	2
546	Q9Y312	AAR2	43 kDa	2	0
547	Q8TDD1	DDX54	99 kDa	2	0
548	Q8WUM0	NUP133	129 kDa	2	0
549	O14776	TCERG1	124 kDa	2	0
550	O76094	SRP72	75 kDa	2	0
551	Q9Y238	DLEC1	196 kDa	2	0
