# Supplementary material for: Inhibition of CK1ε potentiates the therapeutic efficacy of CDK4/6 inhibitor in breast cancer
Source: Nat Commun. 2021 Sep 10;12:5386. doi: 10.1038/s41467-021-25700-6 (PMC8433397; doi:10.1038/s41467-021-25700-6)
Supplement: Supplementary file 6 — Source Data [file 41467_2021_25700_MOESM6_ESM.xlsx]

## Sheet: Fig. 1
	Fig. 1b
		Cell number
	Ribociclib (uM, 96h)	shGFP					shRB1
	10-5	162	210	194	171		79	87	73	90
	10-4	157	215	204	189		95	75	77	92
	10-3	183	157	177	176		103	104	110	114
	10-2	113	136	114	148		102	111	73	85
	10-1	100	91	95	88		72	71	77	67
	0.5	97	83	92	69		41	57	38	49
	1	52	76	90	72		47	47	60	45
	10	31	33	34	22		37	29	33	32
	Fig. 1c
		Cell number
	Ribociclib (uM, 96h)	sgCtrl					sgCDK6 #1					sgCDK6 #2
	10-5	128	136	132	130		157	153	174	170		156	178	165	190
	10-4	138	135	136	136		151	154	145	148		116	128	155	120
	10-3	129	123	138	150		99	106	112	104		118	112	111	115
	10-2	109	101	102	137		88	120	87	99		76	76	84	80
	10-1	91	70	68	97		42	50	53	38		78	60	72	70
	0.5	57	56	50	42		20	23	18	19		52	67	50	33
	1	42	40	46	39		17	16	13	20		20	24	33	43
	10	22	31	25	18		15	11	13	14		10	7	12	13
	Fig. 1e
		MCF7				MDA231
	Protein Name	Abemaciclib	Palbociclib	Ribociclib		Abemaciclib	Palbociclib	Ribociclib
	CDK6	0.307146	0.335173	0.222118		0.347676	0.300535	0.242877
	CCND3	-0.216168	-0.216912	0.394703		-0.820369	-0.858193	-0.605817
	CCNE1	0.569772	0.711437	0.55942		0.419477	0.562197	0.548713
	SKP2	-0.422427	-1.04836	-0.322005		-0.525386	-0.861358	-0.71945
	XPO7	0.0166534	0.00949263	0.00526958		0.0226648	0.112615	-0.257792
	CDK2	-0.170497	-0.389012	-0.337928		-0.162892	-0.472722	-0.387208
	CCND1	0.379685	0.283159	0.116084		0.441622	0.438936	0.432922
	AKT2	0.00013897	0.0082824	0.0315144		-0.0907082	-0.099728	-0.105076
	SP1	-0.158362	0.0366478	-0.0278002		-0.168175	-0.152911	-0.214476
	PTEN	0.00650517	0.0726899	0.151942		-0.126206	-0.00761326	0.00180778
	WEE1	-0.789621	-0.979977	-0.833727		-0.636006	-0.711192	-0.647196
	BRAF	0.0609323	0.0267382	-0.0489864		-0.212552	-0.12908	-0.0766144
	CDH1	-0.0470064	0.0307676	-0.0620624		-0.0447662	-0.0647078	-0.100561
	CDK4	0.416711	0.48456	0.38506		0.346174	0.267631	0.178282
	RB1	-0.75075	-0.72615	-0.337574		-0.440057	-0.387275	-0.327044
	Fig. 1f
		DMSO			Abemaciclib (1uM, 24h)			Palbociclib (1uM, 24h)			Ribociclib (1uM, 24h)
	E2F1	1.15897	0.877061	0.983778	0.128059	0.115021	0.129762	0.131712	0.197388	0.228155	0.400373	0.432207	0.535776
	RB1	1.16478	0.864664	0.992908	0.913506	0.789257	0.918603	1.2139	1.32654	0.95895	1.14429	0.880455	0.719909
	PCNA	1.02125	1.00575	0.973593	0.18446	0.165851	0.180979	0.153747	0.159443	0.198282	0.295745	0.206886	0.217846
	CCNA2	0.898309	1.06409	1.04615	0.266374	0.298076	0.292279	0.0711753	0.07333	0.110222	0.116528	0.116243	0.118158
	CCNB1	0.88261	1.05578	1.07315	0.590755	0.630541	0.499447	0.240112	0.237439	0.294399	0.302412	0.316173	0.310789
	CDC6	0.931015	1.06058	1.01275	0.296598	0.256552	0.31569	0.351816	0.419348	0.397162	0.5065	0.396142	0.414441
	CCNE1	0.872641	1.05004	1.09134	0.800657	0.851486	0.741854	0.828594	0.912749	1.5812	1.00729	0.899029	0.67942
	DHFR	0.932562	0.981473	1.09256	0.256879	0.140961	0.249888	0.222821	0.22767	0.347702	0.346139	0.166587	0.33945
	TP73	0.862889	0.96834	1.19679	0.390308	0.513567	0.274678	0.358574	0.337509	0.358692	0.741065	0.205383	0.494731
	TK1	1.11163	0.964056	0.933119	0.198733	0.242368	0.205493	0.215411	0.203781	0.202014	0.401184	0.337852	0.323553
	CCND1	1.06384	0.952892	0.986461	1.1217	1.25939	1.29731	1.49954	1.84181	1.76697	1.84408	1.67761	1.33797
	CDK4	0.881457	1.09146	1.03942	0.719922	0.949223	1.02247	0.669494	0.777274	0.769467	0.853018	0.778851	0.760882
	CDK6	0.936241	1.09763	0.973094	1.22478	1.72525	1.44654	1.3762	1.75423	1.87627	1.71187	1.44345	1.57894
	Fig. 1g
		DMSO			Abemaciclib (1uM, 24h)			Palbociclib (1uM, 24h)			Ribociclib (1uM, 24h)
	E2F1	0.747351	1.13965	1.17409	0.593832	0.643898	0.52355	0.169788	0.193091	0.142556	1.01353	0.89187	0.999802
	RB1	0.706076	1.35498	1.04524	1.09666	0.844778	0.612019	0.595853	0.839171	0.637007	0.896405	1.1477	1.22655
	PCNA	1.11174	1.16393	0.772805	0.549401	0.484614	0.435598	0.188476	0.25432	0.211264	0.673564	0.601698	0.445149
	CCNA2	0.957527	1.15096	0.907383	0.173868	0.161668	0.141577	0.0315655	0.0376457	0.0384959	0.325719	0.358464	0.35608
	CCNB1	0.70923	1.37823	1.02304	0.582372	0.497392	0.279726	0.132609	0.158549	0.15817	0.394862	0.365599	0.449441
	CDC6	0.845961	1.1303	1.04582	0.693225	0.541477	0.363539	0.215261	0.06641	0.236829	0.895752	0.873034	0.848431
	CCNE1	0.914089	1.08624	1.00713	0.963697	0.980592	0.687359	0.541221	0.377467	0.494541	1.29055	1.31219	1.28109
	DHFR	1.02983	1.02809	0.944498	0.584501	0.621191	0.646537	0.198533	0.250911	0.174234	0.524893	0.48045	0.473685
	TP73	1.72951	0.663625	0.871274	0.628206	0.805887	0.263645	0.120128	0.150739	0.12155	0.679969	0.547728	0.719473
	TK1	1.49559	0.757817	0.882316	0.40015	0.42469	0.517019	0.151955	0.156276	0.181701	0.443621	0.432762	0.367798
	CCND1	1.14211	0.912737	0.959286	3.51606	2.91168	1.69573	0.825718	1.62726	1.34332	1.93858	1.29254	1.19981
	CDK4	0.903596	1.0116	1.094	1.61725	1.51458	0.941215	0.787996	0.817157	0.853482	0.996191	0.935405	0.873785
	CDK6	1.04306	0.90046	1.0647	1.70906	1.85277	1.42611	1.53072	1.53294	1.63349	1.4434	1.55703	1.68497

## Sheet: Fig. 2
	Fig. 2f
			X Value			Y Value
		ELM Name	Instances	probability	log[probability]	-log[probability]
		CLV_C14_Caspase3-7	2	0.003094	-2.50948	2.50948
		CLV_NRD_NRD_1	3	0.007465	-2.12697	2.12697
		CLV_PCSK_KEX2_1	4	0.007973	-2.09838	2.09838
		CLV_PCSK_PC1ET2_1	3	0.003903	-2.4086	2.4086
		CLV_PCSK_SKI1_1	5	0.006821	-2.16615	2.16615
		CLV_Separin_Metazoa	1	0.000341	-3.46725	3.46725
		DEG_SCF_FBW7_1	2	0.0007138	-3.14642	3.14642
		DEG_SCF_TRCP1_1	1	0.0001264	-3.89825	3.89825
		DOC_CKS1_1	3	0.001991	-2.70093	2.70093
		DOC_CYCLIN_RxL_1	1	0.004211	-2.37561	2.37561
		DOC_MAPK_gen_1	4	0.004324	-2.36411	2.36411
		DOC_MAPK_MEF2A_6	2	0.002584	-2.58771	2.58771
		DOC_PP1_RVXF_1	4	0.0008301	-3.08087	3.08087
		DOC_PP2A_B56_1	1	0.001458	-2.83624	2.83624
		DOC_PP2B_LxvP_1	2	0.002296	-2.63903	2.63903
		DOC_USP7_MATH_1	3	0.01239	-1.90693	1.90693
		DOC_USP7_UBL2_3	3	0.003742	-2.4269	2.4269
		DOC_WW_Pin1_4	9	0.01543	-1.81163	1.81163
		LIG_14-3-3_CanoR_1	3	0.004477	-2.34901	2.34901
		LIG_Actin_WH2_2	2	0.0006603	-3.18026	3.18026
		LIG_BRCT_BRCA1_1	1	0.001912	-2.71851	2.71851
		LIG_Clathr_ClatBox_1	1	0.0003406	-3.46776	3.46776
		LIG_FHA_1	5	0.008662	-2.06238	2.06238
		LIG_FHA_2	1	0.008286	-2.08166	2.08166
		LIG_KLC1_WD_1	1	0.0003538	-3.45124	3.45124
		LIG_LIR_Apic_2	1	0.003371	-2.47224	2.47224
		LIG_LIR_Gen_1	10	0.0052	-2.284	2.284
		LIG_LIR_Nem_3	10	0.006362	-2.19641	2.19641
		LIG_MYND_1	1	0.0006499	-3.18715	3.18715
		LIG_PROFILIN_1	1	4.881e-07	-6.31149	6.31149
		LIG_PTB_Apo_2	1	0.0003108	-3.50752	3.50752
		LIG_SH2_SRC	1	0.0008729	-3.05904	3.05904
		LIG_SH2_STAT5	4	0.003296	-2.48201	2.48201
		LIG_SH3_2	4	0.001111	-2.95429	2.95429
		LIG_SH3_3	12	0.01317	-1.88041	1.88041
		LIG_SH3_4	1	0.0006781	-3.16871	3.16871
		LIG_SUMO_SIM_par_1	1	0.004545	-2.34247	2.34247
		LIG_SxIP_EBH_1	1	0.0002096	-3.67861	3.67861
		LIG_TRAF2_1	2	0.0043	-2.36653	2.36653
		LIG_TRAF6	1	0.001715	-2.76574	2.76574
		LIG_UBA3_1	2	0.001196	-2.92227	2.92227
		LIG_WD40_WDR5_VDV_2	20	0.04678	-1.32994	1.32994
		MOD_CDK_SPK_2	5	0.001929	-2.71467	2.71467
		MOD_CDK_SPxK_1	6	0.001929	-2.71467	2.71467
		MOD_CDK_SPxxK_3	2	0.001929	-2.71467	2.71467
		MOD_CK1_1	5	0.01704	-1.76853	1.76853
		MOD_CK2_1	2	0.01457	-1.83654	1.83654
		MOD_CMANNOS	1	4.692e-05	-4.32864	4.32864
		MOD_GlcNHglycan	7	0.01792	-1.74666	1.74666
		MOD_GSK3_1	15	0.02679	-1.57203	1.57203
		MOD_N-GLC_1	9	0.005018	-2.29947	2.29947
		MOD_N-GLC_2	1	0.0002973	-3.52681	3.52681
		MOD_NEK2_1	3	0.009798	-2.00886	2.00886
		MOD_PIKK_1	4	0.00923	-2.0348	2.0348
		MOD_PK_1	1	0.0009418	-3.02604	3.02604
		MOD_PKA_1	1	0.002315	-2.63545	2.63545
		MOD_PKA_2	4	0.009458	-2.0242	2.0242
		MOD_Plk_1	5	0.007674	-2.11498	2.11498
		MOD_ProDKin_1	10	0.01543	-1.81163	1.81163
		MOD_SUMO_for_1	1	0.001914	-2.71806	2.71806
		MOD_SUMO_rev_2	2	0.0128	-1.89279	1.89279
		TRG_ENDOCYTIC_2	3	0.002587	-2.5872	2.5872
		TRG_ER_diArg_1	3	0.005369	-2.27011	2.27011
		TRG_LysEnd_APsAcLL_1	2	0.002758	-2.55941	2.55941
		TRG_NLS_Bipartite_1	1	0.0002588	-3.58704	3.58704
		TRG_NLS_MonoExtC_3	1	0.0007252	-3.13954	3.13954
		TRG_NLS_MonoExtN_4	4	0.001276	-2.89415	2.89415

## Sheet: Fig. 3
	Fig. 3g
			DMSO			D 4476
		G1	90.6	90.4	90.1	92.6	92.3	92.7
		S	3.5	3.7	3	1.8	1.6	1.5
		G2/M	5.2	4.8	5.1	4.3	4.2	4.1
	Fig. 3h
			Day1	Day3	Day5	Day7	Day9	Day11	Day13
		shGFP	3000	15000	27500	45000	160000	117500	77500
			3000	12500	25000	30000	107500	95000	115000
			3000	7500	32500	45000	70000	105000	95000
			3000	5000	32500	42500	72500	122500	90000
		shCK1e #1	3000	2500	15000	17500	25000	57500	37500
			3000	2500	12500	20000	30000	42500	25000
			3000	12500	22500	25000	30000	60000	30000
			3000	2500	15000	20000	25000	32500	32500
		shCK1e #2	3000	12500	20000	17500	27500	30000	30000
			3000	7500	10000	15000	32500	32500	17500
			3000	12500	7500	20000	25000	32500	32500
			3000	2500	7500	15000	12500	35000	32500

## Sheet: Fig. 4
	Fig. 4b
		NAME	SIZE	ES	NES	NOM p-val	FDR q-val	FWER p-val	RANK AT MAX
	Down	E2F1DP1RB_01	225	0.590944	2.4345	0	0	0	5674
		HIF1_Q3	216	0.399183	1.63809	0	0.0109924	0.22005	5921
		FOXO3_01	227	0.355309	1.46497	0.00132885	0.0430052	0.87765	4336
		MYCMAX_03	247	0.347209	1.44602	0.00170477	0.0513359	0.92725	5114
		MYB_Q5_01	231	0.340345	1.40754	0.00485019	0.061874	0.9842	5808
		FOXO1_02	225	0.339293	1.39476	0.00570402	0.0675539	0.9915	4943
		CDC5_01	220	0.334469	1.37142	0.00875137	0.0779651	0.9977	4913
		AR_Q6	223	0.320663	1.31724	0.0216396	0.11099	1	5682
	Up	NFE2_01	252	-0.303446	-1.32967	0.00858309	0.57226	0.995	4320
		AP2REP_01	152	-0.32196	-1.3285	0.0211331	0.463126	0.9954	5481
		LFA1_Q6	218	-0.299011	-1.29143	0.021028	0.562376	0.9993	4145
		SP1_Q6_01	240	-0.284414	-1.23884	0.0400494	0.712387	1	5663
	Fig. 4c		Luminescence
		pcDNA	97534	109577	103907	96528
		SP1	160986	174099	155497	160861
		CBP	120133	113623	106665	120771
		p300	162738	178089	170766	152144
		CBP/p300	163768	182806	156345	149506
		SP1/CBP/p300	921871	890267	940614	952439
	Fig. 4d			Luminescence					Fig. 4e
		pcDNA	0.8kb	65505	62906	61415				CDK6-Luc-WT	SP1	6024	12142	11530	9144	10537	7786
		SP1/CBP/p300	0.8kb	545378	699577	607106					SP1+p300/CBP	35643	36803	34877	44001	45091	49784
			0.6kb	640069	669824	557796				CDK6-Luc-dGC	SP1	18666	15654	12625	12997	13547	11835
			0.3kb	441360	376917	416584					SP1+p300/CBP	32991	31316	29786	28810	31194	24446
			0.1kb	283528	273376	236618
	Fig. 4f
		Target	Sample	Mean Cq
		Sp1-ChIP-P2	bIP-IgG-1	33.2609
		Sp1-ChIP-P2	bIP-IgG-2	33.653
		Sp1-ChIP-P2	bIP-IgG-3	33.9727
		Sp1-ChIP-P2	cIP-WT-1	31.146
		Sp1-ChIP-P2	cIP-WT-2	31.3964
		Sp1-ChIP-P2	cIP-WT-3	30.3166
		Sp1-ChIP-P2	cIP-KO-1	28.739
		Sp1-ChIP-P2	cIP-KO-2	28.8001
		Sp1-ChIP-P2	cIP-KO-3	28.4298
	Fig. 4i
			Luminescence
		pcDNA	29830	24502	20587
		E2F4/DP1	22160	23054	20211
		FOXM1/p300/CBP	162822	148495	100237
		E2F1/DP1	12001	9338	8661
		E2F6/DP1	28100	26577	26058
		IRF3/P300/CBP	126138	115820	110741
		MAX/MYC	19702	22541	17284
		SP1/P300/CBP	488136	433210	421857

## Sheet: Fig. 5
	Fig. 5c
				Area	Mean		Fig. 5h
	SP1	shGFP	0	0.029	128.726			MDA-MB-231		Conc (uM)	Area	Mean			MCF7		Conc (uM)	Area	Mean
			2	0.024	129.597			pRB1	shGFP	0	0.021	116.426			pRB1	shGFP	0	0.03	132.057
			6	0.026	114.704					0.01	0.017	107.695					0.01	0.027	128.415
			10	0.022	119.126					0.1	0.016	80.459					0.1	0.021	121.377
			18	0.023	84.462					0.5	0.017	47.262					0.5	0.02	89.096
			24	0.024	80.871					1	0.016	47.457					1	0.014	37.684
		shCK1e	0	0.03	127.163				shCK1e	0	0.019	86.422				shCK1e	0	0.025	123.732
			2	0.025	122.716					0.01	0.015	55.738					0.01	0.019	104.539
			6	0.022	113.868					0.1	0.016	46.318					0.1	0.016	91.401
			10	0.02	88.867					0.5	0.017	31.275					0.5	0.014	36.974
			18	0.024	40.582					1	0.02	23.701					1	0.014	18.82
			24	0.033	23.906			GAPDH	shGFP	0	0.018	129.579			GAPDH	shGFP	0	0.017	39355.4
	GAPDH	shGFP	0	0.019	119.532					0.01	0.019	102.547					0.01	0.016	37388.3
			2	0.017	135.184					0.1	0.016	104.111					0.1	0.013	36093.4
			6	0.019	130.442					0.5	0.016	112.891					0.5	0.013	36076.7
			10	0.018	127.774					1	0.013	136.941					1	0.015	34489.7
			18	0.016	120.24				shCK1e	0	0.017	105.963				shCK1e	0	0.013	34984.7
			24	0.016	113.756					0.01	0.017	116.211					0.01	0.013	33192.4
		shCK1e	0	0.019	121.528					0.1	0.016	128.714					0.1	0.012	36682.8
			2	0.021	118.079					0.5	0.015	101.378					0.5	0.014	36535.7
			6	0.018	128.246					1	0.017	99.559					1	0.018	32931.3
			10	0.017	134.2
			18	0.017	127.368
			24	0.018	110.278
	Fig. 5e
		IgG			SP1
	shGFP	1.59212	1.13244	0.554638	15.034	11.7412	8.77867
	shCK1e #1	1.37623	1.52993	0.758642	2.5175	1.85713	1.0483
	shCK1e #2	1.61506	0.923415	0.539164	1.82304	1.7561	0.758788

## Sheet: Fig. 6
	Fig. 6g
	1000 cell/well, LEE011 1uM, D 4476 25uM, 72h
																Fig. 6b
		BT549			MDA-MB-453			Hs587T			BT-20						Term	Count	%	PValue	Genes	List Total	Pop Hits	Pop Total	Fold Enrichment	Bonferroni	Benjamini	FDR	log10pvalue
		DMSO	LEE011	LD	DMSO	LEE011	LD	DMSO	LEE011	LD	DMSO	LEE011	LD			Down	GO:0006260~DNA replication	80	5.5517	7.38599e-49	ENSG00000174371, ENSG00000163918, ENSG00000077514, ENSG00000073111, ENSG00000197299, ENSG00000006634, ENSG00000075131, ENSG00000097046, ENSG00000159259, ENSG00000158402, ENSG00000115355, ENSG00000138798, ENSG00000062822, ENSG00000167325, ENSG00000164053, ENSG00000136492, ENSG00000168496, ENSG00000181938, ENSG00000125885, ENSG00000177084, ENSG00000149136, ENSG00000188827, ENSG00000127586, ENSG0000…	1212	155	16792	7.15086	2.86577e-45	2.86577e-45	2.80225e-45	48.1316
	A	797248	969070	469243	267196	246369	43919	516316	454340	335732	117278	136422	88741				GO:0051301~cell division	116	8.04997	2.12212e-46	ENSG00000175063, ENSG00000104147, ENSG00000072501, ENSG00000108106, ENSG00000197771, ENSG00000113810, ENSG00000136014, ENSG00000173207, ENSG00000076382, ENSG00000100749, ENSG00000013810, ENSG00000083642, ENSG00000142945, ENSG00000164611, ENSG00000094804, ENSG00000099812, ENSG00000136824, ENSG00000154473, ENSG00000075188, ENSG00000237649, ENSG00000117724, ENSG00000143228, ENSG00000186871, ENSG0000…	1212	350	16792	4.59187	8.23383e-43	4.11691e-43	4.02566e-43	45.6732
	B	733256	760463	409271	345547	181295	44885	497939	525298	388805	108456	124952	91237				GO:0007067~mitotic nuclear division	89	6.17627	1.29834e-38	ENSG00000104147, ENSG00000213024, ENSG00000197771, ENSG00000136014, ENSG00000075131, ENSG00000158402, ENSG00000133101, ENSG00000100749, ENSG00000117650, ENSG00000166197, ENSG00000184661, ENSG00000119969, ENSG00000159055, ENSG00000154839, ENSG00000142945, ENSG00000161547, ENSG00000164611, ENSG00000094804, ENSG00000099812, ENSG00000152253, ENSG00000163808, ENSG00000156970, ENSG00000182628, ENSG0000…	1212	248	16792	4.97208	5.03756e-35	1.67919e-35	1.64197e-35	37.8866
	C	867469	761889	478789	326726	217569	39435	466413	496714	427275	118853	133653	83551				GO:0007062~sister chromatid cohesion	58	4.02498	3.85727e-38	ENSG00000072501, ENSG00000197771, ENSG00000040275, ENSG00000151725, ENSG00000083642, ENSG00000154839, ENSG00000142945, ENSG00000108384, ENSG00000013573, ENSG00000152253, ENSG00000125450, ENSG00000156970, ENSG00000182628, ENSG00000154473, ENSG00000075188, ENSG00000117724, ENSG00000111581, ENSG00000169679, ENSG00000143228, ENSG00000186871, ENSG00000030066, ENSG00000108055, ENSG00000163535, ENSG0000…	1212	103	16792	7.80172	1.49662e-34	3.74155e-35	3.65862e-35	37.4137
	D	821665	868243	430026	327320	203307	41633	501814	566589	399504	140880	133259	82501				GO:0006281~DNA repair	76	5.27412	1.42194e-29	ENSG00000183207, ENSG00000174371, ENSG00000072501, ENSG00000129484, ENSG00000111875, ENSG00000197299, ENSG00000158169, ENSG00000154920, ENSG00000159259, ENSG00000133302, ENSG00000077152, ENSG00000062822, ENSG00000143799, ENSG00000168411, ENSG00000115392, ENSG00000083642, ENSG00000169188, ENSG00000168496, ENSG00000140525, ENSG00000278023, ENSG00000276043, ENSG00000126215, ENSG00000177084, ENSG0000…	1212	235	16792	4.4807	5.51712e-26	1.10342e-26	1.07897e-26	28.8471
	E	765820	823878	370183	335237	244996	54828	590004	621279	421460	116181	158634	95739				GO:0000082~G1/S transition of mitotic cell cycle	45	3.12283	6.30292e-24	ENSG00000099901, ENSG00000123080, ENSG00000073111, ENSG00000180198, ENSG00000112029, ENSG00000176890, ENSG00000076003, ENSG00000006634, ENSG00000170312, ENSG00000097046, ENSG00000133101, ENSG00000175305, ENSG00000100526, ENSG00000085840, ENSG00000125885, ENSG00000146143, ENSG00000177084, ENSG00000127564, ENSG00000094804, ENSG00000145632, ENSG00000183856, ENSG00000132646, ENSG00000112118, ENSG0000…	1212	102	16792	6.11241	2.44553e-20	4.07589e-21	3.98554e-21	23.2005
	F	775752	868199	387324	314192	242486	50557	600926	540200	426105	140910	137925	71699				GO:0000722~telomere maintenance via recombination	25	1.73491	1.85063e-21	ENSG00000163918, ENSG00000077514, ENSG00000049541, ENSG00000062822, ENSG00000168496, ENSG00000163029, ENSG00000126215, ENSG00000146143, ENSG00000177084, ENSG00000108384, ENSG00000133119, ENSG00000132646, ENSG00000198056, ENSG00000139618, ENSG00000132383, ENSG00000117748, ENSG00000111445, ENSG00000165392, ENSG00000138346, ENSG00000051180, ENSG00000101868, ENSG00000100479, ENSG00000106399, ENSG0000…	1212	32	16792	10.8241	7.18043e-18	1.02578e-18	1.00304e-18	20.7327
	G	847416	819224	444529	353665	285548	49376	669821	531931	454661	125522	177321	81088				GO:0000086~G2/M transition of mitotic cell cycle	45	3.12283	5.26791e-18	ENSG00000103995, ENSG00000152240, ENSG00000134057, ENSG00000170312, ENSG00000136811, ENSG00000116127, ENSG00000158402, ENSG00000157456, ENSG00000005249, ENSG00000249115, ENSG00000117650, ENSG00000101639, ENSG00000166851, ENSG00000166037, ENSG00000120539, ENSG00000151849, ENSG00000127824, ENSG00000087586, ENSG00000149554, ENSG00000089685, ENSG00000127564, ENSG00000213066, ENSG00000165304, ENSG0000…	1212	137	16792	4.55084	2.04395e-14	2.04395e-15	1.99865e-15	17.2784
	H	892553	825174	442650	256714	201493	50225	531814	612962	489360	141120	145140	81235
																	Term	Count	%	PValue	Genes	List Total	Pop Hits	Pop Total	Fold Enrichment	Bonferroni	Benjamini	FDR
		MCF7				MDA-MB-231			BT-474							Up	GO:0006695~cholesterol biosynthetic process	19	2.10643	1.00857e-15	ENSG00000052802, ENSG00000067064, ENSG00000110921, ENSG00000147383, ENSG00000112972, ENSG00000132196, ENSG00000104549, ENSG00000172893, ENSG00000001630, ENSG00000125629, ENSG00000113161, ENSG00000116133, ENSG00000186480, ENSG00000152904, ENSG00000160285, ENSG00000149809, ENSG00000167508, ENSG00000079459, ENSG00000147155	680	38	16792	12.3471	2.81575e-12	2.84216e-12	2.83711e-12	14.9963
		Blank	DMSO	LEE011	LD	DMSO	LEE011	LD	DMSO	LEE011	LD						GO:0001666~response to hypoxia	23	2.54989	1.75726e-06	ENSG00000107159, ENSG00000112715, ENSG00000104368, ENSG00000100292, ENSG00000177000, ENSG00000198125, ENSG00000173511, ENSG00000164171, ENSG00000197635, ENSG00000157227, ENSG00000163485, ENSG00000137462, ENSG00000101439, ENSG00000167772, ENSG00000121966, ENSG00000183044, ENSG00000151617, ENSG00000108691, ENSG00000145730, ENSG00000109610, ENSG00000176171, ENSG00000214274, ENSG00000161544	680	172	16792	3.30212	0.00493974	0.00247599	0.00247159	5.75516
	A	5959	116664	103274	45415	857532	658513	382835	137908	85927	50440						GO:0050873~brown fat cell differentiation	10	1.10865	3.33058e-06	ENSG00000160999, ENSG00000198125, ENSG00000106538, ENSG00000176845, ENSG00000197930, ENSG00000109819, ENSG00000166821, ENSG00000172216, ENSG00000176171, ENSG00000116741	680	32	16792	7.71691	0.00934167	0.00257746	0.00257289	5.47748
	B	1902	131321	108016	63749	826100	557456	374319	129300	88227	56602						GO:0055114~oxidation-reduction process	49	5.43237	3.65856e-06	ENSG00000179148, ENSG00000069535, ENSG00000177000, ENSG00000174099, ENSG00000104549, ENSG00000197930, ENSG00000108828, ENSG00000158125, ENSG00000118514, ENSG00000059377, ENSG00000187134, ENSG00000255346, ENSG00000145730, ENSG00000127663, ENSG00000069424, ENSG00000147383, ENSG00000115548, ENSG00000099377, ENSG00000113161, ENSG00000169710, ENSG00000149809, ENSG00000113083, ENSG00000184254, ENSG0000…	680	592	16792	2.04394	0.0102569	0.00257746	0.00257289	5.43669
	C	1940	180087	119552	51555	970687	724013	454530	125559	94455	59374						GO:0008299~isoprenoid biosynthetic process	7	0.776053	9.72149e-06	ENSG00000113161, ENSG00000067064, ENSG00000152904, ENSG00000110921, ENSG00000167508, ENSG00000112972, ENSG00000079459	680	14	16792	12.3471	0.0270234	0.00547903	0.00546931	5.01227
	D	5539	180426	76157	57399	963375	746698	381393	157621	96951	54747						GO:0045926~negative regulation of growth	6	0.665188	0.00077197	ENSG00000125148, ENSG00000101213, ENSG00000111653, ENSG00000187193, ENSG00000198417, ENSG00000205362	680	19	16792	7.79814	0.886534	0.218559	0.218171	3.1124
	E	3098	154157	139087	77882	922934	656868	400123	114557	96644	49980						GO:0006954~inflammatory response	30	3.32594	0.000775582	ENSG00000107798, ENSG00000110944, ENSG00000105499, ENSG00000130775, ENSG00000064300, ENSG00000172216, ENSG00000157873, ENSG00000151651, ENSG00000154589, ENSG00000134070, ENSG00000163485, ENSG00000164850, ENSG00000137462, ENSG00000162892, ENSG00000121966, ENSG00000163823, ENSG00000108840, ENSG00000106538, ENSG00000173530, ENSG00000174004, ENSG00000003137, ENSG00000118785, ENSG00000184371, ENSG0000…	680	379	16792	1.95468	0.887684	0.218559	0.218171	3.11037
	F	3491	143050	131248	75125	988949	629010	392138	110254	81445	54897						GO:0022617~extracellular matrix disassembly	11	1.21951	0.000937866	ENSG00000163131, ENSG00000174705, ENSG00000149968, ENSG00000166033, ENSG00000196611, ENSG00000151651, ENSG00000148180, ENSG00000102265, ENSG00000058085, ENSG00000157227, ENSG00000118785	680	76	16792	3.57415	0.928934	0.23752	0.237099	3.02786
	G	3018	145870	118103	86015	951305	643449	383926	109869	86053	68748
	H	740	160298	126792	71097	942085	655948	442624	115182	84974	59993
		HCC1143			CAL51			SK-BR-3															Fig. 6e
		DMSO	LEE011	LD	DMSO	LEE011	LD	DMSO	LEE011	LD		Fig. 6f		LEE011 (uM, 72H)									NAME	ES	NES	NOM p-val	FDR q-val	FWER p-val
	A	978766	915309	520304	712299	542749	316587	611787	560354	312517				0	0.0001	0.001	0.01	0.1	1	5	10		HALLMARK_CHOLESTEROL_HOMEOSTASIS	-0.752387	-2.56798	0	0	0
	B	818708	867880	427379	732289	484095	268143	503608	431116	291114		D 4476(uM)	0	635455	615093	755402	581588	538965	421587	384980	336582		HALLMARK_HYPOXIA	-0.622182	-2.44584	0	0	0
	C	874470	858126	445195	933388	497836	305580	663921	434506	274450			0.01	624465	664113	773103	629840	532711	473011	362529	321967		HALLMARK_TNFA_SIGNALING_VIA_NFKB	-0.506414	-1.99371	0	0	0
	D	809380	912578	499550	712934	556883	348430	490420	489496	270720			0.1	558995	750896	700467	701510	576209	428813	491840	311679		HALLMARK_KRAS_SIGNALING_UP	-0.510354	-1.96247	0	0	0
	E	959850	782942	510571	758606	439473	306207	578663	446161	249406			1	601731	748211	705139	600005	532802	526767	463868	308933		HALLMARK_GLYCOLYSIS	-0.435346	-1.72212	0	0.00408038	0.01
	F	845368	765602	473239	678669	494813	279428	529658	387232	244100			5	444798	692758	489282	554421	486245	367283	366803	274518		HALLMARK_COAGULATION	-0.43698	-1.64423	0	0.00964138	0.026
	G	960481	833959	459981	895656	431883	319826	498604	422801	228209			10	398236	439520	394103	381942	445959	302013	300996	206413		HALLMARK_MTORC1_SIGNALING	-0.413805	-1.62605	0	0.0103484	0.032
	H	946058	796506	450118	764131	414417	360276	515560	393994	253996			25	347417	416224	314575	373922	385740	345051	285620	158169		HALLMARK_P53_PATHWAY	-0.404257	-1.59079	0	0.012529	0.045
													50	337582	339314	308279	322612	277489	267597	157151	105005		HALLMARK_ANDROGEN_RESPONSE	-0.416686	-1.47773	0.003367	0.030288	0.12
	Fig. 6h																						HALLMARK_INFLAMMATORY_RESPONSE	-0.379506	-1.47727	0	0.0272592	0.12
	DMSO			D 4476			LEE 011			L+D													HALLMARK_IL6_JAK_STAT3_SIGNALING	-0.426741	-1.46176	0.0264026	0.0285755	0.139
	Brdu	DAPI		Brdu	DAPI		Brdu	DAPI		Brdu	DAPI												HALLMARK_COMPLEMENT	-0.376566	-1.45371	0.00444444	0.0290209	0.152
	60	119	50.4202	57	116	49.1379	53	178	29.7753	28	154	18.1818											HALLMARK_IL2_STAT5_SIGNALING	-0.360922	-1.40836	0.00431035	0.0388333	0.217
	65	121	53.719	65	132	49.2424	56	174	32.1839	40	169	23.6686											HALLMARK_BILE_ACID_METABOLISM	-0.384811	-1.39152	0.00719425	0.0421266	0.246
	50	88	56.8182	41	89	46.0674	54	149	36.2416	22	106	20.7547											HALLMARK_APOPTOSIS	-0.362846	-1.37405	0.00930233	0.0451534	0.274
	83	163	50.9202	53	97	54.6392																	HALLMARK_E2F_TARGETS	0.830582	2.90291	0	0	0
	55	121	45.4545	71	130	54.6154																	HALLMARK_G2M_CHECKPOINT	0.765302	2.67546	0	0	0
	48	92	52.1739	34	70	48.5714																	HALLMARK_MYC_TARGETS_V1	0.670351	2.36068	0	0	0
	54	115	46.9565	50	104	48.0769																	HALLMARK_MITOTIC_SPINDLE	0.596703	2.09492	0	0	0
				62	116	53.4483																	HALLMARK_DNA_REPAIR	0.56245	1.92599	0	0	0
																							HALLMARK_SPERMATOGENESIS	0.580911	1.86192	0	0	0
	Fig. 6i		Area	Mean				Area	Mean				Area	Mean				Area	Mean				HALLMARK_EPITHELIAL_MESENCHYMAL_TRANSITION	0.476008	1.67735	0	0.00109058	0.014
	CTRL:	1	29264	194.894		LEE011	1	10752	149.117		D4476	1	21632	198.593		L+D	1	8328	169.781				HALLMARK_UV_RESPONSE_DN	0.433228	1.48166	0	0.0175284	0.229
		2	34540	172.001			2	20088	155.248			2	16220	155.573			2	4492	136.023				HALLMARK_ESTROGEN_RESPONSE_LATE	0.398422	1.40645	0.00763359	0.0379317	0.458
		3	22120	167.076			3	6488	152.504			3	14868	171.834			3	19192	189.168				HALLMARK_APICAL_JUNCTION	0.385948	1.34264	0.0225166	0.0681024	0.712
		4	14868	162.247			4	13072	130.751			4	30232	195.209			4	9332	151.091
		5	15824	179.726			5	6216	117.751			5	16008	167.967			5	4360	134.784
		6	32376	193.15			6	40748	183.499			6	26596	194.337			6	20928	174.996
		7	15248	160.935			7	14620	173.793			7	23240	170.544			7	12672	165.753
		8	10300	148.077			8	10708	147.872			8	16524	157.999			8	10756	145.8
		9	13460	156.679			9	14736	192.044			9	15172	163.089			9	3212	119.121
		10	32648	165.358			10	32172	186.728			10	18580	176.479			10	3720	123.37
		11	17676	159.329			11	32040	186.936			11	21352	185.704			11	12864	159.055
		12	69728	197.751								12	22712	216.618			12	10580	142.197
		13	19140	166.907								13	16220	184.659			13	12664	157.408
		14	36888	162.588								14	23212	192.656			14	14520	158.225
		15	24824	168.812								15	24008	151.862			15	16484	159.707
		16	66076	188.642								16	20292	151.139
		17	48848	171.415								17	6944	126.206
		18	13840	157.504								18	11292	157.639
		19	11872	160.848								19	10560	147.442
		20	23116	169.229								20	9852	157.068

## Sheet: Fig. 7
	Fig. 7a
			FPKM
			DMSO			Ribociclib			Ribociclib & D 4476
		CDK6	101.717	107.484	90.7985	103.381	108.167	113.073	52.4774	50.1865	53.2246
		CCND3	97.7806	94.6605	107.559	139.081	107.064	114.261	62.0971	57.7084	56.8307
		CCNE1	94.9129	95.8483	109.239	106.806	128.464	116.523	73.1381	69.9428	73.091
		CDK5RAP1	100.323	97.7125	101.964	96.218	91.3223	89.2389	68.6066	65.8903	71.8645
		SKP2	98.2236	107.465	94.3115	64.8576	68.1589	70.4101	31.86	48.3644	26.4661
		XPO7	104.781	101.231	93.9881	83.1471	89.8479	85.6805	67.8251	64.4354	67.9547
		CDK2	96.4015	92.9821	110.616	55.1451	56.2413	61.2001	26.114	26.0561	24.2563
		BAZ1A	101.918	97.2037	100.879	91.7254	86.8656	86.9811	57.6254	38.3596	40.3066
		PPM1G	98.6911	95.262	106.047	84.7194	84.4327	84.4538	46.7856	50.0722	52.9838
		ARMC6	102.199	90.4383	107.362	97.4056	88.7241	103.881	95.2983	82.7786	107.271
		SNAI1	119.824	92.7979	87.3785	57.3224	79.2849	79.6019	14.9834	6.98708	21.9111
	Fig. 7d		Parental						Resistant
			DMSO			Ribociclib			Ribociclib			Ribociclib & D 4476
		E2F1	1.2757	0.910348	0.861082	0.145271	0.196446	0.179823	0.637336	0.757759	0.798615	0.372559	0.38676	0.289219
		CCNE1	0.978234	1.02629	0.99606	0.581434	0.486483	0.360625	0.854312	0.910307	0.884053	0.42816	0.48827	0.490172
		CDC6	1.26799	0.778198	1.01343	0.211939	0.156963	0.16595	0.60947	0.539269	0.561867	0.169346	0.204677	0.178007
		PCNA	1.44309	0.784211	0.883637	0.153279	0.161266	0.152226	0.521799	0.598794	0.560028	0.244774	0.208463	0.179226
		DHFR	1.44828	0.764385	0.903306	0.249438	0.198447	0.187819	0.425925	0.385323	0.473168	0.271314	0.234908	0.210037
		TK1	0.917728	1.20124	0.907103	0.126946	0.146837	0.144375	0.427678	0.53108	0.559257	0.231289	0.187749	0.193896
	Fig. 7f					Fig. 7g						Fig. 7h
		Time（h）	Blood Conc（ng/mL）				Vehicle	Ribociclib	D 4476	Combo			Day1	Day7	Day13	Day18
			1001	1002			1.5631	0.2188	0.348	0.1033		Vehicle	115.115	318.148	664.205	1005.68
		0	BLQ	BLQ			0.4526	0.3973	0.1919	0.3367			92.5829	170.681	388.443	541.122
		0.5	2370.72	1938.42			0.3095	0.328	0.7345	0.1832			88.4395	174.202	404.729	586.296
		1	606.53	451.31			1.0133	0.2834	0.266	0.32			102.097	296.858	1026.43	1487.5
		2	1177.74	587.73			1.8115	0.4976	0.7258	0.1528			121.065	271.297	780.239	1073.9
		4	116.27	98.65			0.4844	0.3229	0.393	0.1611
		8	17.5	51.24			0.7208	1.0108	0.5606	0.1493		Ribociclib	95.5437	164.999	269.426	462.054
		12	34.38	26.54			0.4512	0.3483		0.2174			100.111	216.697	430.843	613.136
		24	25.35	4.71			0.4986	0.7399		0.1284			98.2508	173.301	300.948	313.743
		48	4.25	2.99									142.489	397.263	481.698	919.481
													88.5659	196.877	404.768	760.394
													104.242	163.849	190.172	446.371
													95.5095	204.417	385.966	644.692
	Fig. 7k												92.2705	88.4636	168.286	412.421
		Veh	Day0	178.522	104.4	104.4	78.4
			Day5	234.234	160.704	151.9	102.6					D 4476	188.99	219.024	381.77	1052.86
			Day13	428.544	169.756	202.16	115.101						129.662	199.883	198.605	261.106
			Day17	628.188	169.756	278.784	121.968						172.365	198.925	162.171	267.92
			Day21	691.2	204.8	322.56	200.772						98.5687	210.824	726.442	1109.37
			Day26	705.6	239.904	375	206.856						98.0191	416.249	838.913	995.955
													119.301	315.1	580.586	1132.17
													113.363	150.071	318.058	638.643
		Ribociclib	Day0	184.832	173.192	49.7025	156.271	115.32
			Day5	204.8	163.296	49.536	186.184	115.32				Combo	142.138	74.579	128.805	250.225
			Day13	259.424	194.688	78.65	206.856	143.344					121.86	139.147	207.987	266.225
			Day17	275.4	221.892	97.556	217.6	150.28					121.477	87.9126	132.546	146.943
			Day21	263.25	225.792	100.8	235.34	157.216					85.5584	157.674	262.994	422.504
			Day26	300.424	240.37	107.632	242.064	166.6					266.037	118.44	147.924	275.789
													204.126	173.215	216.565	305.658
													137.095	138.638	293.31	316.941
		Herceptin	Day0	143.648	67.6	160.704	52.992						65.7363	107.241	160.415	232.613
			Day5	126.976	60	200.772	52.992						121.619	82.107	113.119	182.493
			Day13	135.036	38.72	204.8	48.384
			Day17	131.072	35.28	211.806	48.384
			Day21	143.748	35.28	197.73	42.32
			Day26	138.72	40.656	200.772	48.384
		Combo	Day0	135.036	83.104	126.75	111.476	161.7
			Day5	96.1	60	99.944	75.625	126.75
			Day13	84.1	40.656	75.625	58.75	87.808
			Day17	56.25	42.32	58.75	50.688	67.6
			Day21	58.5225	35.28	38.829	40.5	56.25
			Day26	48.384	32	33.516	36.98	56.25
	Fig. 7j
		Tumor Volume (mm³)	Animal No.	Days after treatment
				0	3	7	10	14	17	21	24	25	26	27	28	29	30	31	32	33	34	35	36	37	38	39	40	41	42
		G1: 0.5%MC N/A p.o. q.d. 8ml/kg	1-1	196.807	323.64	521.749	738.905	1012.09	1378.17	2013.5	2350.71		2680.35	2862.33	3181.38
			1-2	207.885	342.554	547.511	687.588	937.668	1212.57	1475.83	1773.69		2012.73		2379.56	2503.78	2610.24	2702.15	2824.27	2940.61	3277.99
			1-3	192.818	340.401	472.469	646.981	875.094	1120.41	1474.19	1942.8		2194.23		2408.92	2533.83	2612.74	2790.6	3089.92
			1-4	185.078	297.776	412.974	701.341	954.661	1077.98	1307.45	1596.3		1774.38		1968.53		2303.85		2526.72	2732.91	2990.38	3250.07
			1-5	238.288	411.008	589.784	949	1410.91	1728.15	2156.33	2727.67	2922.68	3103.53
			1-7	181.988	312.276	424.992	767.027	891.587	1172.13	1589.22	1978.64		2246.55		2452.25	2545.73	2632.53	2924.39	3173.69
			1-8	194.873	302.72	453.926	730.768	942.855	1140.48	1373.64	1783.1		2023.65		2338.34	2469.08	2679.35	2907.53	3161.57
			1-10	145.78	294.903	451.148	658.047	875.316	1114.74	1399.28	2190.41		2481.42	2625.3	2936.07	3230.09
		G2: Ribociclib 100mpk +0.5%MC N/A p.o. q.d. 4+4 ml/kg	2-1	165.661	285.261	380.683	478.522	499.478	655.373	786.004	937.403		1128.76		1264.77		1531.98		1905.85		2145.13		2287.95		2685.68	2975.8	3282.59
			2-2	182.507	331.522	403.476	495.983	533.343	646.909	759.764	895.899		1043.54		1236.95		1794.55		2354.49	2611.31	3300.04
			2-4	193.148	339.99	453.693	527.882	602.804	685.639	790.863	952.34		1194.6		1354.27		1626.02		1888.84		2078.17		2209.86		2357.57	2595.98	2744.67	2949.65	3118.5
			2-6	191.59	346.706	520.414	802.278	988.527	1135.21	1333.77	1651.75		1913.23		2393.5	2566.4	2737.63	2919.77	3151.19
			2-7	200.944	409.608	499.047	699.817	1058.46	1356.22	1732.17	2014.21		2348.44	2574.76	2918.53	3106.9
			2-8	223.254	487.477	648.398	756.999	824.787	1273.61	1534.88	1810.06		2120.05		2398.66	2605.54	3101.59
			2-9	173.326	267.053	400.242	576.298	639.016	797.86	841.564	951.527		1048.59		1218.17		1451.31		1572.17		1911.59		2138.92		2322.56	2590.94	2823.11	2939.03	3061.22
			2-10	218.68	423.97	516.665	690.738	776.225	1057.47	1289.37	1621.35		1974.19		2179.82		2572.7	2815.47	3134.28
		G3: D4476 150mpk +0.5%MC N/A p.o. q.d. 4+4 ml/kg	3-1	220.409	401.333	583.208	955.909	1201.84	1517.05	1943.74	2298.6		2640.87	2832.2	3389.04
			3-2	163.476	253.415	359.232	416.345	492.705	585.309	891.365	1184.97		1352.13		1588.93		1901.35		2266.05	2387.03	2600.36	2771.2	2964.36	3068.11
			3-4	222.042	272.36	445.524	561.354	776.782	906.595	1036.63	1256.3		1489.53		1721.38		1990.42		2614.14	3090.86
			3-5	178.904	270.323	335.146	486.549	585.188	725.279	910.069	1186.63		1477.39		1631.78		1807.21		2086.52		2225.95		2493.87	2659.34	2891.09	3129.95
			3-7	191.454	248.955	331.05	470.224	571.606	762.077	1074.79	1408.26		1522.22		1784.34		1962.23		2197.15		2485.53	2584.27	2857.35	3036.53
			3-8	175.397	343.82	492.463	686.408	799.825	1396.03	1668.48	2094.58		2415	2533.66	2854.1	3020.71
			3-9	189.332	217.782	324.769	517.837	592.422	817.242	1048.27	1310.64		1697.82		1883.26		2018.11		2844.75	3131.89
			3-10	195.087	298.442	406.215	498.308	743.105	949.747	1341.13	1620.07		1905.85		2065.82		2270.82		2790.23	3189.6
		G4: Ribociclib 100mpk +D4476 150mpk p.o. q.d. 4+4 ml/kg	4-1	182.18	230.114	313.639	371.213	514.549	583.687	728.758	855.056		964.975		1164.58		1380.32		1557.8		1751.8		1950.94		2284.18		2632.83	2777.8	2990.89
			4-2	186.129	268.611	345.507	419.052	518.462	766.43	832.094	1093.33		1264.26		1438.33		1718.15		2034.5		2205.71		2609.88	2742.55	2983.3	3233.18
			4-3	196.629	345.456	442.358	600.331	711.695	952.414	1139.72	1302.24		1505.91		1789.95		2144.38		2298.38		2478.96	2719.61	2886.81	3013.37
			4-4	165.871	258.552	321.456	445.515	487.822	564.314	628.553	705.199		803.754		914.79		1055.52		1195.9		1282.92		1425.37		1562.67		1679.49		1864
			4-5	191.683	240.829	304.521	345.561	476.288	618.234	719.874	873.349		972.925		1178.02		1382.87		1494.34		1623.73		1902.94		2223.79		2395.04	2601.17	2763.24
			4-6	198.782	361.213	545.43	723.412	769.953	806.285	910.08	1112.86		1312.86		1564.36		1841.34		2182.62		2447.83	2645.95	2800.46	2934.65	3164.36
			4-9	224.59	256.918	288.843	348.521	362.882	434.484	535	618.842		710.352		843.927		1035.65		1164.54		1202.54		1281.39		1514.1		2006.07		2119.33
			4-10	193.974	218.402	306.43	392.583	416.55	471.966	584.805	719.917		808.936		909.283		1007.72		1193.09		1433.02		1698.82		2034.3		2318.74		2935.29

## Sheet: Sup. Fig. 2
	Sup. Fig. 2g		CHX (h)				Sup. Fig. 2j					Sup. Fig. 2l
				Area	Mean				Mean	sem
	RB1	sg110	0	0.018	104.364		CCNA2	0	1.00234	0.0490042		RB1_Protein		Mean	sem
			1	0.015	95.877			4	0.783231	0.0729365			0	100	1.26676
			2	0.016	83.86			8	0.269464	0.0297151			4	30.1073	1.97701
			4	0.015	80.71			12	0.575308	0.0847929			8	23.3018	1.557
			8	0.015	97.354			16	1.34083	0.0511566			12	18.7887	1.4609
			12	0.017	81.381			20	1.72038	0.0330377			16	20.3449	0.952877
		sgCDK4	0	0.022	110.545			24	2.06211	0.166634			20	55.8304	1.91672
			1	0.016	105.058								24	76.8415	2.09289
			2	0.018	79.693		CCNB1	0	1.01416	0.117892
			4	0.017	68.396			4	1.02061	0.0458827		RB1_mRNA		AVE	sem
			8	0.018	52.785			8	0.321479	0.0125391			0	100	2.3841
			12	0.018	50.069			12	0.324539	0.0144969			4	114.034	8.7664
		sgCDK6	0	0.017	113.998			16	0.370183	0.0321461			8	88.0273	3.43083
			1	0.017	85.779			20	0.944624	0.00393281			12	149.938	14.2501
			2	0.016	63.139			24	1.62976	0.122871			16	283.736	13.1409
			4	0.014	51.083								20	293.971	37.9308
			8	0.015	42.828		CCNE1	0	1.00305	0.0545539			24	298.644	31.5308
			12	0.016	39.999			4	0.955678	0.0455443
	GAPDH	sg110	0	0.019	128.129			8	7.05061	0.265549
			1	0.02	136.348			12	30.9593	2.9455
			2	0.021	132.397			16	29.2215	3.44534
			4	0.019	152.534			20	13.4549	0.868685
			8	0.02	154.536			24	9.84753	0.6431
			12	0.019	150.357
		sgCDK4	0	0.033	180.923		CCND1	0	1.00681	0.0843923
			1	0.031	178.512			4	1.0072	0.100528
			2	0.033	179.349			8	1.85608	0.0265219
			4	0.032	179.659			12	2.35234	0.153289
			8	0.032	167.268			16	2.24008	0.197555
			12	0.035	169.493			20	3.27913	0.142093
		sgCDK6	0	0.038	167.864			24	2.97879	0.220062
			1	0.034	181.965
			2	0.033	187.001		CDK4	0	1.00134	0.0365502
			4	0.033	177.773			4	0.91847	0.0640433
			8	0.034	184.614			8	1.01586	0.0614878
			12	0.033	178.39			12	2.13985	0.0556828
								16	2.70094	0.378386
								20	3.14117	0.18008
								24	3.37655	0.170029
							CDK6	0	1.01124	0.107597
								4	1.18223	0.0331705
								8	1.28607	0.14257
								12	2.04259	0.101404
								16	2.07456	0.126736
								20	2.10382	0.196977
								24	2.24416	0.111331

## Sheet: Sup. Fig. 3
		Sup. Fig. 3e
					Luminescence					Luminescence
		MCF7	DMSO	#1	765849		MDA-MB231	DMSO	#1	612568
				#2	759903				#2	509309
				#3	740819				#3	583711
		MLN4924	0.1uM	#1	528863		MLN4924	0.1uM	#1	461545
				#2	444301				#2	380139
				#3	495193				#3	413003
			1uM	#1	103173			1uM	#1	86140
				#2	125211				#2	94929
				#3	105056				#3	71193
		Sup. Fig. 3f	Day1	Day3	Day5	Day7	Day9	Day11	Day13		Sup. Fig. 3g
		shGFP	3000	12500	22500	35000	52500	57500	77500			DMSO			LEE011
			3000	12500	37500	32500	55000	92500	80000		shGFP	121	74	71	27	21	33
			3000	10000	37500	47500	80000	107500	95000		shCUL1 #1	25	27	29	8	12	8
			3000	10000	25000	32500	55000	72500	80000		shCUL1 #2	15	11	29	0	0	0
		shCUL1 #1	3000	5000	7500	20000	27500	42500	32500
			3000	10000	15000	15000	27500	32500	27500
			3000	5000	10000	17500	22500	37500	15000		Sup. Fig. 3k	shGFP				shTrCP1
			3000	7500	12500	20000	22500	30000	22500		Day1	1000	1000	1000	1000	1000	1000	1000	1000
		shCUL1 #2	3000	10000	17500	20000	27500	55000	35000		Day3	8000	6000	6000	8000	6000	8000	4000	4000
			3000	5000	15000	20000	35000	47500	40000		Day5	17500	17500	7500	10000	5000	7500	5000	7500
			3000	7500	12500	15000	32500	37500	30000		Day7	20000	15000	12500	17500	10000	7500	7500	12500
			3000	5000	17500	15000	27500	40000	50000		Day9	30000	20000	22500	17500	7500	10000	15000	12500
											Day11	35000	25000	30000	32500	17500	12500	17500	17500
		Sup. Fig. 3m	shGFP			shTrCP1
		DMSO	143	134	142	82	81	90
		LEE011	31	26	28	17	20	16

## Sheet: Sup. Fig. 4
		Sup. Fig. 4b						Sup. Fig. 4d			Luminescence					Luminescence
			G0/G1	S	G2/M			MCF7	DMSO	#1	823235		MDA-MB-231	DMSO	#1	936249
		0h	56	15.8	28.2					#2	859179				#2	813228
		2h	55.8	17.5	26.7					#3	981342				#3	912626
		4h	58.4	17.4	24.2			D4476	5uM	#1	685016		D4476	5uM	#1	801748
		6h	59.6	15.7	24.7					#2	649883				#2	797483
		8h	63.8	15.5	20.7					#3	589512				#3	672941
		12h	58.6	17.6	23.8				10uM	#1	180113			10uM	#1	166212
		16h	48.7	29.2	22.1					#2	164655				#2	118313
		24h	50.8	19.2	30					#3	101484				#3	59600
		Sup. Fig. 4e
		HFF1	Cell Number (10^4)									Sup. Fig. 4g	Clone number
		Day	DMSO				D 4476 (5uM)						DMSO			Ribociclib
		1	1	1	1	1	1	1	1	1		shGFP	84	108	87	24	23	28
		3	3	4	3	3	2	1	3	3		shCK1e #1	25	23	27	5	6	2
		6	23	20	19	23	6	7	7	6		shCK1e #2	28	29	15	2	4	3
		8	50	70	65	55	4	7	8	10
		9	48	55	90	50	8	7	8	9
		10	115	75	105	90	8	9	8	6
		Sup. Fig. 4f
		MCF7
		Day	DMSO				D 4476 (5uM)
		1	1	1	1	1	1	1	1	1
		3	6	5	3	4	5	4	4	6
		6	32	31	26	30	26	23	25	27
		8	80	90	60	100	40	60	50	55
		9	95	90	85	120	70	65	60	75
		10	105	135	150	200	75	80	65	80

[truncated: 2 more sheets: Sup. Fig. 5, Sup. Fig. 7]
